# Supplementary material for: Estimating QALYs in adults with cerebral palsy: mapping the San Martin scale to the EQ-5D-5L for economic evaluation
Source: Eur J Health Econ. 2025 Sep 24;27(3):527–40. doi: 10.1007/s10198-025-01831-1 (PMC13190523; doi:10.1007/s10198-025-01831-1)
Supplement: Supplementary file 2 — Supplementary file2 (XLSM 1249 KB) [file 10198_2025_1831_MOESM2_ESM.xlsm]

## Sheet: Index
		To calculate EQ-5D INDEX Values, complete the following steps
		1. How many observations do you have? (type in the box to the right)											Maximun number of people: 10.000
		2. Copy and paste your San Martin index, age, sex and CP types to the cells below the dimension headers											SEX: M/F
		3. Press 'Calculate Values' (the index values will appear in the column to the right)											1 if the patient has this type of CP and 0 if he/she does not have this type of PC
		St. MQoL-S Index	Age	Sex M/F	CP type Spatic	CP type Dyskinetic	CP type Ataxic	CP type Unclassified		EQ-5D index

## Sheet: Qol
			CP type	CP type	CP type	CP type
Index SM	Age	Sex	Spatic	Dyskinetic	Ataxic	Unclassified
0	0	0	0	0	0	0	-1.38
0	0	0	0	0	0	0	-1.38
90	0	0	0	0	0	0	0.033
0	0	0	0	0	0	0	-1.38
0	0	0	0	0	0	0	-1.38
0	0	0	0	0	0	0	-1.38
0	0	0	0	0	0	0	-1.38
0	0	0	0	0	0	0	-1.38
0	0	0	0	0	0	0	-1.38
0	0	0	0	0	0	0	-1.38
0	0	0	0	0	0	0	-1.38
0	0	0	0	0	0	0	-1.38
0	0	0	0	0	0	0	-1.38
0	0	0	0	0	0	0	-1.38
0	0	0	0	0	0	0	-1.38
0	0	0	0	0	0	0	-1.38
0	0	0	0	0	0	0	-1.38
0	0	0	0	0	0	0	-1.38
0	0	0	0	0	0	0	-1.38
0	0	0	0	0	0	0	-1.38
0	0	0	0	0	0	0	-1.38
0	0	0	0	0	0	0	-1.38
0	0	0	0	0	0	0	-1.38
0	0	0	0	0	0	0	-1.38
0	0	0	0	0	0	0	-1.38
0	0	0	0	0	0	0	-1.38
0	0	0	0	0	0	0	-1.38
0	0	0	0	0	0	0	-1.38
0	0	0	0	0	0	0	-1.38
0	0	0	0	0	0	0	-1.38
0	0	0	0	0	0	0	-1.38
0	0	0	0	0	0	0	-1.38
0	0	0	0	0	0	0	-1.38
0	0	0	0	0	0	0	-1.38
0	0	0	0	0	0	0	-1.38
0	0	0	0	0	0	0	-1.38
0	0	0	0	0	0	0	-1.38
0	0	0	0	0	0	0	-1.38
0	0	0	0	0	0	0	-1.38
0	0	0	0	0	0	0	-1.38
0	0	0	0	0	0	0	-1.38
0	0	0	0	0	0	0	-1.38
0	0	0	0	0	0	0	-1.38
0	0	0	0	0	0	0	-1.38
0	0	0	0	0	0	0	-1.38
0	0	0	0	0	0	0	-1.38
0	0	0	0	0	0	0	-1.38
0	0	0	0	0	0	0	-1.38
0	0	0	0	0	0	0	-1.38
0	0	0	0	0	0	0	-1.38
0	0	0	0	0	0	0	-1.38
0	0	0	0	0	0	0	-1.38
0	0	0	0	0	0	0	-1.38
0	0	0	0	0	0	0	-1.38
0	0	0	0	0	0	0	-1.38
0	0	0	0	0	0	0	-1.38
0	0	0	0	0	0	0	-1.38
0	0	0	0	0	0	0	-1.38
0	0	0	0	0	0	0	-1.38
0	0	0	0	0	0	0	-1.38
0	0	0	0	0	0	0	-1.38
0	0	0	0	0	0	0	-1.38
0	0	0	0	0	0	0	-1.38
0	0	0	0	0	0	0	-1.38
0	0	0	0	0	0	0	-1.38
0	0	0	0	0	0	0	-1.38
0	0	0	0	0	0	0	-1.38
0	0	0	0	0	0	0	-1.38
0	0	0	0	0	0	0	-1.38
0	0	0	0	0	0	0	-1.38
0	0	0	0	0	0	0	-1.38
0	0	0	0	0	0	0	-1.38
0	0	0	0	0	0	0	-1.38
0	0	0	0	0	0	0	-1.38
0	0	0	0	0	0	0	-1.38
0	0	0	0	0	0	0	-1.38
0	0	0	0	0	0	0	-1.38
0	0	0	0	0	0	0	-1.38
0	0	0	0	0	0	0	-1.38
0	0	0	0	0	0	0	-1.38
0	0	0	0	0	0	0	-1.38
0	0	0	0	0	0	0	-1.38
0	0	0	0	0	0	0	-1.38
0	0	0	0	0	0	0	-1.38
0	0	0	0	0	0	0	-1.38
0	0	0	0	0	0	0	-1.38
0	0	0	0	0	0	0	-1.38
0	0	0	0	0	0	0	-1.38
0	0	0	0	0	0	0	-1.38
0	0	0	0	0	0	0	-1.38
0	0	0	0	0	0	0	-1.38
0	0	0	0	0	0	0	-1.38
0	0	0	0	0	0	0	-1.38
0	0	0	0	0	0	0	-1.38
0	0	0	0	0	0	0	-1.38
0	0	0	0	0	0	0	-1.38
0	0	0	0	0	0	0	-1.38
0	0	0	0	0	0	0	-1.38
0	0	0	0	0	0	0	-1.38
0	0	0	0	0	0	0	-1.38
0	0	0	0	0	0	0	-1.38
0	0	0	0	0	0	0	-1.38
0	0	0	0	0	0	0	-1.38
0	0	0	0	0	0	0	-1.38
0	0	0	0	0	0	0	-1.38
0	0	0	0	0	0	0	-1.38
0	0	0	0	0	0	0	-1.38
0	0	0	0	0	0	0	-1.38
0	0	0	0	0	0	0	-1.38
0	0	0	0	0	0	0	-1.38
0	0	0	0	0	0	0	-1.38
0	0	0	0	0	0	0	-1.38
0	0	0	0	0	0	0	-1.38
0	0	0	0	0	0	0	-1.38
0	0	0	0	0	0	0	-1.38
0	0	0	0	0	0	0	-1.38
0	0	0	0	0	0	0	-1.38
0	0	0	0	0	0	0	-1.38
0	0	0	0	0	0	0	-1.38
0	0	0	0	0	0	0	-1.38
0	0	0	0	0	0	0	-1.38
0	0	0	0	0	0	0	-1.38
0	0	0	0	0	0	0	-1.38
0	0	0	0	0	0	0	-1.38
0	0	0	0	0	0	0	-1.38
0	0	0	0	0	0	0	-1.38
0	0	0	0	0	0	0	-1.38
0	0	0	0	0	0	0	-1.38
0	0	0	0	0	0	0	-1.38
0	0	0	0	0	0	0	-1.38
0	0	0	0	0	0	0	-1.38
0	0	0	0	0	0	0	-1.38
0	0	0	0	0	0	0	-1.38
0	0	0	0	0	0	0	-1.38
0	0	0	0	0	0	0	-1.38
0	0	0	0	0	0	0	-1.38
0	0	0	0	0	0	0	-1.38
0	0	0	0	0	0	0	-1.38
0	0	0	0	0	0	0	-1.38
0	0	0	0	0	0	0	-1.38
0	0	0	0	0	0	0	-1.38
0	0	0	0	0	0	0	-1.38
0	0	0	0	0	0	0	-1.38
0	0	0	0	0	0	0	-1.38
0	0	0	0	0	0	0	-1.38
0	0	0	0	0	0	0	-1.38
0	0	0	0	0	0	0	-1.38
0	0	0	0	0	0	0	-1.38
0	0	0	0	0	0	0	-1.38
0	0	0	0	0	0	0	-1.38
0	0	0	0	0	0	0	-1.38
0	0	0	0	0	0	0	-1.38
0	0	0	0	0	0	0	-1.38
0	0	0	0	0	0	0	-1.38
0	0	0	0	0	0	0	-1.38
0	0	0	0	0	0	0	-1.38
0	0	0	0	0	0	0	-1.38
0	0	0	0	0	0	0	-1.38
0	0	0	0	0	0	0	-1.38
0	0	0	0	0	0	0	-1.38
0	0	0	0	0	0	0	-1.38
0	0	0	0	0	0	0	-1.38
0	0	0	0	0	0	0	-1.38
0	0	0	0	0	0	0	-1.38
0	0	0	0	0	0	0	-1.38
0	0	0	0	0	0	0	-1.38
0	0	0	0	0	0	0	-1.38
0	0	0	0	0	0	0	-1.38
0	0	0	0	0	0	0	-1.38
0	0	0	0	0	0	0	-1.38
0	0	0	0	0	0	0	-1.38
0	0	0	0	0	0	0	-1.38
0	0	0	0	0	0	0	-1.38
0	0	0	0	0	0	0	-1.38
0	0	0	0	0	0	0	-1.38
0	0	0	0	0	0	0	-1.38
0	0	0	0	0	0	0	-1.38
0	0	0	0	0	0	0	-1.38
0	0	0	0	0	0	0	-1.38
0	0	0	0	0	0	0	-1.38
0	0	0	0	0	0	0	-1.38
0	0	0	0	0	0	0	-1.38
0	0	0	0	0	0	0	-1.38
0	0	0	0	0	0	0	-1.38
0	0	0	0	0	0	0	-1.38
0	0	0	0	0	0	0	-1.38
0	0	0	0	0	0	0	-1.38
0	0	0	0	0	0	0	-1.38
0	0	0	0	0	0	0	-1.38
0	0	0	0	0	0	0	-1.38
0	0	0	0	0	0	0	-1.38
0	0	0	0	0	0	0	-1.38
0	0	0	0	0	0	0	-1.38
0	0	0	0	0	0	0	-1.38
0	0	0	0	0	0	0	-1.38
0	0	0	0	0	0	0	-1.38
0	0	0	0	0	0	0	-1.38
0	0	0	0	0	0	0	-1.38
0	0	0	0	0	0	0	-1.38
0	0	0	0	0	0	0	-1.38
0	0	0	0	0	0	0	-1.38
0	0	0	0	0	0	0	-1.38
0	0	0	0	0	0	0	-1.38
0	0	0	0	0	0	0	-1.38
0	0	0	0	0	0	0	-1.38
0	0	0	0	0	0	0	-1.38
0	0	0	0	0	0	0	-1.38
0	0	0	0	0	0	0	-1.38
0	0	0	0	0	0	0	-1.38
0	0	0	0	0	0	0	-1.38
0	0	0	0	0	0	0	-1.38
0	0	0	0	0	0	0	-1.38
0	0	0	0	0	0	0	-1.38
0	0	0	0	0	0	0	-1.38
0	0	0	0	0	0	0	-1.38
0	0	0	0	0	0	0	-1.38
0	0	0	0	0	0	0	-1.38
0	0	0	0	0	0	0	-1.38
0	0	0	0	0	0	0	-1.38
0	0	0	0	0	0	0	-1.38
0	0	0	0	0	0	0	-1.38
0	0	0	0	0	0	0	-1.38
0	0	0	0	0	0	0	-1.38
0	0	0	0	0	0	0	-1.38
0	0	0	0	0	0	0	-1.38
0	0	0	0	0	0	0	-1.38
0	0	0	0	0	0	0	-1.38
0	0	0	0	0	0	0	-1.38
0	0	0	0	0	0	0	-1.38
0	0	0	0	0	0	0	-1.38
0	0	0	0	0	0	0	-1.38
0	0	0	0	0	0	0	-1.38
0	0	0	0	0	0	0	-1.38
0	0	0	0	0	0	0	-1.38
0	0	0	0	0	0	0	-1.38
0	0	0	0	0	0	0	-1.38
0	0	0	0	0	0	0	-1.38
0	0	0	0	0	0	0	-1.38
0	0	0	0	0	0	0	-1.38
0	0	0	0	0	0	0	-1.38
0	0	0	0	0	0	0	-1.38
0	0	0	0	0	0	0	-1.38
0	0	0	0	0	0	0	-1.38
0	0	0	0	0	0	0	-1.38
0	0	0	0	0	0	0	-1.38
0	0	0	0	0	0	0	-1.38
0	0	0	0	0	0	0	-1.38
0	0	0	0	0	0	0	-1.38
0	0	0	0	0	0	0	-1.38
0	0	0	0	0	0	0	-1.38
0	0	0	0	0	0	0	-1.38
0	0	0	0	0	0	0	-1.38
0	0	0	0	0	0	0	-1.38
0	0	0	0	0	0	0	-1.38
0	0	0	0	0	0	0	-1.38
0	0	0	0	0	0	0	-1.38
0	0	0	0	0	0	0	-1.38
0	0	0	0	0	0	0	-1.38
0	0	0	0	0	0	0	-1.38
0	0	0	0	0	0	0	-1.38
0	0	0	0	0	0	0	-1.38
0	0	0	0	0	0	0	-1.38
0	0	0	0	0	0	0	-1.38
0	0	0	0	0	0	0	-1.38
0	0	0	0	0	0	0	-1.38
0	0	0	0	0	0	0	-1.38
0	0	0	0	0	0	0	-1.38
0	0	0	0	0	0	0	-1.38
0	0	0	0	0	0	0	-1.38
0	0	0	0	0	0	0	-1.38
0	0	0	0	0	0	0	-1.38
0	0	0	0	0	0	0	-1.38
0	0	0	0	0	0	0	-1.38
0	0	0	0	0	0	0	-1.38
0	0	0	0	0	0	0	-1.38
0	0	0	0	0	0	0	-1.38
0	0	0	0	0	0	0	-1.38
0	0	0	0	0	0	0	-1.38
0	0	0	0	0	0	0	-1.38
0	0	0	0	0	0	0	-1.38
0	0	0	0	0	0	0	-1.38
0	0	0	0	0	0	0	-1.38
0	0	0	0	0	0	0	-1.38
0	0	0	0	0	0	0	-1.38
0	0	0	0	0	0	0	-1.38
0	0	0	0	0	0	0	-1.38
0	0	0	0	0	0	0	-1.38
0	0	0	0	0	0	0	-1.38
0	0	0	0	0	0	0	-1.38
0	0	0	0	0	0	0	-1.38
0	0	0	0	0	0	0	-1.38
0	0	0	0	0	0	0	-1.38
0	0	0	0	0	0	0	-1.38
0	0	0	0	0	0	0	-1.38
0	0	0	0	0	0	0	-1.38
0	0	0	0	0	0	0	-1.38
0	0	0	0	0	0	0	-1.38
0	0	0	0	0	0	0	-1.38
0	0	0	0	0	0	0	-1.38
0	0	0	0	0	0	0	-1.38
0	0	0	0	0	0	0	-1.38
0	0	0	0	0	0	0	-1.38
0	0	0	0	0	0	0	-1.38
0	0	0	0	0	0	0	-1.38
0	0	0	0	0	0	0	-1.38
0	0	0	0	0	0	0	-1.38
0	0	0	0	0	0	0	-1.38
0	0	0	0	0	0	0	-1.38
0	0	0	0	0	0	0	-1.38
0	0	0	0	0	0	0	-1.38
0	0	0	0	0	0	0	-1.38
0	0	0	0	0	0	0	-1.38
0	0	0	0	0	0	0	-1.38
0	0	0	0	0	0	0	-1.38
0	0	0	0	0	0	0	-1.38
0	0	0	0	0	0	0	-1.38
0	0	0	0	0	0	0	-1.38
0	0	0	0	0	0	0	-1.38
0	0	0	0	0	0	0	-1.38
0	0	0	0	0	0	0	-1.38
0	0	0	0	0	0	0	-1.38
0	0	0	0	0	0	0	-1.38
0	0	0	0	0	0	0	-1.38
0	0	0	0	0	0	0	-1.38
0	0	0	0	0	0	0	-1.38
0	0	0	0	0	0	0	-1.38
0	0	0	0	0	0	0	-1.38
0	0	0	0	0	0	0	-1.38
0	0	0	0	0	0	0	-1.38
0	0	0	0	0	0	0	-1.38
0	0	0	0	0	0	0	-1.38
0	0	0	0	0	0	0	-1.38
0	0	0	0	0	0	0	-1.38
0	0	0	0	0	0	0	-1.38
0	0	0	0	0	0	0	-1.38
0	0	0	0	0	0	0	-1.38
0	0	0	0	0	0	0	-1.38
0	0	0	0	0	0	0	-1.38
0	0	0	0	0	0	0	-1.38
0	0	0	0	0	0	0	-1.38
0	0	0	0	0	0	0	-1.38
0	0	0	0	0	0	0	-1.38
0	0	0	0	0	0	0	-1.38
0	0	0	0	0	0	0	-1.38
0	0	0	0	0	0	0	-1.38
0	0	0	0	0	0	0	-1.38
0	0	0	0	0	0	0	-1.38
0	0	0	0	0	0	0	-1.38
0	0	0	0	0	0	0	-1.38
0	0	0	0	0	0	0	-1.38
0	0	0	0	0	0	0	-1.38
0	0	0	0	0	0	0	-1.38
0	0	0	0	0	0	0	-1.38
0	0	0	0	0	0	0	-1.38
0	0	0	0	0	0	0	-1.38
0	0	0	0	0	0	0	-1.38
0	0	0	0	0	0	0	-1.38
0	0	0	0	0	0	0	-1.38
0	0	0	0	0	0	0	-1.38
0	0	0	0	0	0	0	-1.38
0	0	0	0	0	0	0	-1.38
0	0	0	0	0	0	0	-1.38
0	0	0	0	0	0	0	-1.38
0	0	0	0	0	0	0	-1.38
0	0	0	0	0	0	0	-1.38
0	0	0	0	0	0	0	-1.38
0	0	0	0	0	0	0	-1.38
0	0	0	0	0	0	0	-1.38
0	0	0	0	0	0	0	-1.38
0	0	0	0	0	0	0	-1.38
0	0	0	0	0	0	0	-1.38
0	0	0	0	0	0	0	-1.38
0	0	0	0	0	0	0	-1.38
0	0	0	0	0	0	0	-1.38
0	0	0	0	0	0	0	-1.38
0	0	0	0	0	0	0	-1.38
0	0	0	0	0	0	0	-1.38
0	0	0	0	0	0	0	-1.38
0	0	0	0	0	0	0	-1.38
0	0	0	0	0	0	0	-1.38
0	0	0	0	0	0	0	-1.38
0	0	0	0	0	0	0	-1.38
0	0	0	0	0	0	0	-1.38
0	0	0	0	0	0	0	-1.38
0	0	0	0	0	0	0	-1.38
0	0	0	0	0	0	0	-1.38
0	0	0	0	0	0	0	-1.38
0	0	0	0	0	0	0	-1.38
0	0	0	0	0	0	0	-1.38
0	0	0	0	0	0	0	-1.38
0	0	0	0	0	0	0	-1.38
0	0	0	0	0	0	0	-1.38
0	0	0	0	0	0	0	-1.38
0	0	0	0	0	0	0	-1.38
0	0	0	0	0	0	0	-1.38
0	0	0	0	0	0	0	-1.38
0	0	0	0	0	0	0	-1.38
0	0	0	0	0	0	0	-1.38
0	0	0	0	0	0	0	-1.38
0	0	0	0	0	0	0	-1.38
0	0	0	0	0	0	0	-1.38
0	0	0	0	0	0	0	-1.38
0	0	0	0	0	0	0	-1.38
0	0	0	0	0	0	0	-1.38
0	0	0	0	0	0	0	-1.38
0	0	0	0	0	0	0	-1.38
0	0	0	0	0	0	0	-1.38
0	0	0	0	0	0	0	-1.38
0	0	0	0	0	0	0	-1.38
0	0	0	0	0	0	0	-1.38
0	0	0	0	0	0	0	-1.38
0	0	0	0	0	0	0	-1.38
0	0	0	0	0	0	0	-1.38
0	0	0	0	0	0	0	-1.38
0	0	0	0	0	0	0	-1.38
0	0	0	0	0	0	0	-1.38
0	0	0	0	0	0	0	-1.38
0	0	0	0	0	0	0	-1.38
0	0	0	0	0	0	0	-1.38
0	0	0	0	0	0	0	-1.38
0	0	0	0	0	0	0	-1.38
0	0	0	0	0	0	0	-1.38
0	0	0	0	0	0	0	-1.38
0	0	0	0	0	0	0	-1.38
0	0	0	0	0	0	0	-1.38
0	0	0	0	0	0	0	-1.38
0	0	0	0	0	0	0	-1.38
0	0	0	0	0	0	0	-1.38
0	0	0	0	0	0	0	-1.38
0	0	0	0	0	0	0	-1.38
0	0	0	0	0	0	0	-1.38
0	0	0	0	0	0	0	-1.38
0	0	0	0	0	0	0	-1.38
0	0	0	0	0	0	0	-1.38
0	0	0	0	0	0	0	-1.38
0	0	0	0	0	0	0	-1.38
0	0	0	0	0	0	0	-1.38
0	0	0	0	0	0	0	-1.38
0	0	0	0	0	0	0	-1.38
0	0	0	0	0	0	0	-1.38
0	0	0	0	0	0	0	-1.38
0	0	0	0	0	0	0	-1.38
0	0	0	0	0	0	0	-1.38
0	0	0	0	0	0	0	-1.38
0	0	0	0	0	0	0	-1.38
0	0	0	0	0	0	0	-1.38
0	0	0	0	0	0	0	-1.38
0	0	0	0	0	0	0	-1.38
0	0	0	0	0	0	0	-1.38
0	0	0	0	0	0	0	-1.38
0	0	0	0	0	0	0	-1.38
0	0	0	0	0	0	0	-1.38
0	0	0	0	0	0	0	-1.38
0	0	0	0	0	0	0	-1.38
0	0	0	0	0	0	0	-1.38
0	0	0	0	0	0	0	-1.38
0	0	0	0	0	0	0	-1.38
0	0	0	0	0	0	0	-1.38
0	0	0	0	0	0	0	-1.38
0	0	0	0	0	0	0	-1.38
0	0	0	0	0	0	0	-1.38
0	0	0	0	0	0	0	-1.38
0	0	0	0	0	0	0	-1.38
0	0	0	0	0	0	0	-1.38
0	0	0	0	0	0	0	-1.38
0	0	0	0	0	0	0	-1.38
0	0	0	0	0	0	0	-1.38
0	0	0	0	0	0	0	-1.38
0	0	0	0	0	0	0	-1.38
0	0	0	0	0	0	0	-1.38
0	0	0	0	0	0	0	-1.38
0	0	0	0	0	0	0	-1.38
0	0	0	0	0	0	0	-1.38
0	0	0	0	0	0	0	-1.38
0	0	0	0	0	0	0	-1.38
0	0	0	0	0	0	0	-1.38
0	0	0	0	0	0	0	-1.38
0	0	0	0	0	0	0	-1.38
0	0	0	0	0	0	0	-1.38
0	0	0	0	0	0	0	-1.38
0	0	0	0	0	0	0	-1.38
0	0	0	0	0	0	0	-1.38
0	0	0	0	0	0	0	-1.38
0	0	0	0	0	0	0	-1.38
0	0	0	0	0	0	0	-1.38
0	0	0	0	0	0	0	-1.38
0	0	0	0	0	0	0	-1.38
0	0	0	0	0	0	0	-1.38
0	0	0	0	0	0	0	-1.38
0	0	0	0	0	0	0	-1.38
0	0	0	0	0	0	0	-1.38
0	0	0	0	0	0	0	-1.38
0	0	0	0	0	0	0	-1.38
0	0	0	0	0	0	0	-1.38
0	0	0	0	0	0	0	-1.38
0	0	0	0	0	0	0	-1.38
0	0	0	0	0	0	0	-1.38
0	0	0	0	0	0	0	-1.38
0	0	0	0	0	0	0	-1.38
0	0	0	0	0	0	0	-1.38
0	0	0	0	0	0	0	-1.38
0	0	0	0	0	0	0	-1.38
0	0	0	0	0	0	0	-1.38
0	0	0	0	0	0	0	-1.38
0	0	0	0	0	0	0	-1.38
0	0	0	0	0	0	0	-1.38
0	0	0	0	0	0	0	-1.38
0	0	0	0	0	0	0	-1.38
0	0	0	0	0	0	0	-1.38
0	0	0	0	0	0	0	-1.38
0	0	0	0	0	0	0	-1.38
0	0	0	0	0	0	0	-1.38
0	0	0	0	0	0	0	-1.38
0	0	0	0	0	0	0	-1.38
0	0	0	0	0	0	0	-1.38
0	0	0	0	0	0	0	-1.38
0	0	0	0	0	0	0	-1.38
0	0	0	0	0	0	0	-1.38
0	0	0	0	0	0	0	-1.38
0	0	0	0	0	0	0	-1.38
0	0	0	0	0	0	0	-1.38
0	0	0	0	0	0	0	-1.38
0	0	0	0	0	0	0	-1.38
0	0	0	0	0	0	0	-1.38
0	0	0	0	0	0	0	-1.38
0	0	0	0	0	0	0	-1.38
0	0	0	0	0	0	0	-1.38
0	0	0	0	0	0	0	-1.38
0	0	0	0	0	0	0	-1.38
0	0	0	0	0	0	0	-1.38
0	0	0	0	0	0	0	-1.38
0	0	0	0	0	0	0	-1.38
0	0	0	0	0	0	0	-1.38
0	0	0	0	0	0	0	-1.38
0	0	0	0	0	0	0	-1.38
0	0	0	0	0	0	0	-1.38
0	0	0	0	0	0	0	-1.38
0	0	0	0	0	0	0	-1.38
0	0	0	0	0	0	0	-1.38
0	0	0	0	0	0	0	-1.38
0	0	0	0	0	0	0	-1.38
0	0	0	0	0	0	0	-1.38
0	0	0	0	0	0	0	-1.38
0	0	0	0	0	0	0	-1.38
0	0	0	0	0	0	0	-1.38
0	0	0	0	0	0	0	-1.38
0	0	0	0	0	0	0	-1.38
0	0	0	0	0	0	0	-1.38
0	0	0	0	0	0	0	-1.38
0	0	0	0	0	0	0	-1.38
0	0	0	0	0	0	0	-1.38
0	0	0	0	0	0	0	-1.38
0	0	0	0	0	0	0	-1.38
0	0	0	0	0	0	0	-1.38
0	0	0	0	0	0	0	-1.38
0	0	0	0	0	0	0	-1.38
0	0	0	0	0	0	0	-1.38
0	0	0	0	0	0	0	-1.38
0	0	0	0	0	0	0	-1.38
0	0	0	0	0	0	0	-1.38
0	0	0	0	0	0	0	-1.38
0	0	0	0	0	0	0	-1.38
0	0	0	0	0	0	0	-1.38
0	0	0	0	0	0	0	-1.38
0	0	0	0	0	0	0	-1.38
0	0	0	0	0	0	0	-1.38
0	0	0	0	0	0	0	-1.38
0	0	0	0	0	0	0	-1.38
0	0	0	0	0	0	0	-1.38
0	0	0	0	0	0	0	-1.38
0	0	0	0	0	0	0	-1.38
0	0	0	0	0	0	0	-1.38
0	0	0	0	0	0	0	-1.38
0	0	0	0	0	0	0	-1.38
0	0	0	0	0	0	0	-1.38
0	0	0	0	0	0	0	-1.38
0	0	0	0	0	0	0	-1.38
0	0	0	0	0	0	0	-1.38
0	0	0	0	0	0	0	-1.38
0	0	0	0	0	0	0	-1.38
0	0	0	0	0	0	0	-1.38
0	0	0	0	0	0	0	-1.38
0	0	0	0	0	0	0	-1.38
0	0	0	0	0	0	0	-1.38
0	0	0	0	0	0	0	-1.38
0	0	0	0	0	0	0	-1.38
0	0	0	0	0	0	0	-1.38
0	0	0	0	0	0	0	-1.38
0	0	0	0	0	0	0	-1.38
0	0	0	0	0	0	0	-1.38
0	0	0	0	0	0	0	-1.38
0	0	0	0	0	0	0	-1.38
0	0	0	0	0	0	0	-1.38
0	0	0	0	0	0	0	-1.38
0	0	0	0	0	0	0	-1.38
0	0	0	0	0	0	0	-1.38
0	0	0	0	0	0	0	-1.38
0	0	0	0	0	0	0	-1.38
0	0	0	0	0	0	0	-1.38
0	0	0	0	0	0	0	-1.38
0	0	0	0	0	0	0	-1.38
0	0	0	0	0	0	0	-1.38
0	0	0	0	0	0	0	-1.38
0	0	0	0	0	0	0	-1.38
0	0	0	0	0	0	0	-1.38
0	0	0	0	0	0	0	-1.38
0	0	0	0	0	0	0	-1.38
0	0	0	0	0	0	0	-1.38
0	0	0	0	0	0	0	-1.38
0	0	0	0	0	0	0	-1.38
0	0	0	0	0	0	0	-1.38
0	0	0	0	0	0	0	-1.38
0	0	0	0	0	0	0	-1.38
0	0	0	0	0	0	0	-1.38
0	0	0	0	0	0	0	-1.38
0	0	0	0	0	0	0	-1.38
0	0	0	0	0	0	0	-1.38
0	0	0	0	0	0	0	-1.38
0	0	0	0	0	0	0	-1.38
0	0	0	0	0	0	0	-1.38
0	0	0	0	0	0	0	-1.38
0	0	0	0	0	0	0	-1.38
0	0	0	0	0	0	0	-1.38
0	0	0	0	0	0	0	-1.38
0	0	0	0	0	0	0	-1.38
0	0	0	0	0	0	0	-1.38
0	0	0	0	0	0	0	-1.38
0	0	0	0	0	0	0	-1.38
0	0	0	0	0	0	0	-1.38
0	0	0	0	0	0	0	-1.38
0	0	0	0	0	0	0	-1.38
0	0	0	0	0	0	0	-1.38
0	0	0	0	0	0	0	-1.38
0	0	0	0	0	0	0	-1.38
0	0	0	0	0	0	0	-1.38
0	0	0	0	0	0	0	-1.38
0	0	0	0	0	0	0	-1.38
0	0	0	0	0	0	0	-1.38
0	0	0	0	0	0	0	-1.38
0	0	0	0	0	0	0	-1.38
0	0	0	0	0	0	0	-1.38
0	0	0	0	0	0	0	-1.38
0	0	0	0	0	0	0	-1.38
0	0	0	0	0	0	0	-1.38
0	0	0	0	0	0	0	-1.38
0	0	0	0	0	0	0	-1.38
0	0	0	0	0	0	0	-1.38
0	0	0	0	0	0	0	-1.38
0	0	0	0	0	0	0	-1.38
0	0	0	0	0	0	0	-1.38
0	0	0	0	0	0	0	-1.38
0	0	0	0	0	0	0	-1.38
0	0	0	0	0	0	0	-1.38
0	0	0	0	0	0	0	-1.38
0	0	0	0	0	0	0	-1.38
0	0	0	0	0	0	0	-1.38
0	0	0	0	0	0	0	-1.38
0	0	0	0	0	0	0	-1.38
0	0	0	0	0	0	0	-1.38
0	0	0	0	0	0	0	-1.38
0	0	0	0	0	0	0	-1.38
0	0	0	0	0	0	0	-1.38
0	0	0	0	0	0	0	-1.38
0	0	0	0	0	0	0	-1.38
0	0	0	0	0	0	0	-1.38
0	0	0	0	0	0	0	-1.38
0	0	0	0	0	0	0	-1.38
0	0	0	0	0	0	0	-1.38
0	0	0	0	0	0	0	-1.38
0	0	0	0	0	0	0	-1.38
0	0	0	0	0	0	0	-1.38
0	0	0	0	0	0	0	-1.38
0	0	0	0	0	0	0	-1.38
0	0	0	0	0	0	0	-1.38
0	0	0	0	0	0	0	-1.38
0	0	0	0	0	0	0	-1.38
0	0	0	0	0	0	0	-1.38
0	0	0	0	0	0	0	-1.38
0	0	0	0	0	0	0	-1.38
0	0	0	0	0	0	0	-1.38
0	0	0	0	0	0	0	-1.38
0	0	0	0	0	0	0	-1.38
0	0	0	0	0	0	0	-1.38
0	0	0	0	0	0	0	-1.38
0	0	0	0	0	0	0	-1.38
0	0	0	0	0	0	0	-1.38
0	0	0	0	0	0	0	-1.38
0	0	0	0	0	0	0	-1.38
0	0	0	0	0	0	0	-1.38
0	0	0	0	0	0	0	-1.38
0	0	0	0	0	0	0	-1.38
0	0	0	0	0	0	0	-1.38
0	0	0	0	0	0	0	-1.38
0	0	0	0	0	0	0	-1.38
0	0	0	0	0	0	0	-1.38
0	0	0	0	0	0	0	-1.38
0	0	0	0	0	0	0	-1.38
0	0	0	0	0	0	0	-1.38
0	0	0	0	0	0	0	-1.38
0	0	0	0	0	0	0	-1.38
0	0	0	0	0	0	0	-1.38
0	0	0	0	0	0	0	-1.38
0	0	0	0	0	0	0	-1.38
0	0	0	0	0	0	0	-1.38
0	0	0	0	0	0	0	-1.38
0	0	0	0	0	0	0	-1.38
0	0	0	0	0	0	0	-1.38
0	0	0	0	0	0	0	-1.38
0	0	0	0	0	0	0	-1.38
0	0	0	0	0	0	0	-1.38
0	0	0	0	0	0	0	-1.38
0	0	0	0	0	0	0	-1.38
0	0	0	0	0	0	0	-1.38
0	0	0	0	0	0	0	-1.38
0	0	0	0	0	0	0	-1.38
0	0	0	0	0	0	0	-1.38
0	0	0	0	0	0	0	-1.38
0	0	0	0	0	0	0	-1.38
0	0	0	0	0	0	0	-1.38
0	0	0	0	0	0	0	-1.38
0	0	0	0	0	0	0	-1.38
0	0	0	0	0	0	0	-1.38
0	0	0	0	0	0	0	-1.38
0	0	0	0	0	0	0	-1.38
0	0	0	0	0	0	0	-1.38
0	0	0	0	0	0	0	-1.38
0	0	0	0	0	0	0	-1.38
0	0	0	0	0	0	0	-1.38
0	0	0	0	0	0	0	-1.38
0	0	0	0	0	0	0	-1.38
0	0	0	0	0	0	0	-1.38
0	0	0	0	0	0	0	-1.38
0	0	0	0	0	0	0	-1.38
0	0	0	0	0	0	0	-1.38
0	0	0	0	0	0	0	-1.38
0	0	0	0	0	0	0	-1.38
0	0	0	0	0	0	0	-1.38
0	0	0	0	0	0	0	-1.38
0	0	0	0	0	0	0	-1.38
0	0	0	0	0	0	0	-1.38
0	0	0	0	0	0	0	-1.38
0	0	0	0	0	0	0	-1.38
0	0	0	0	0	0	0	-1.38
0	0	0	0	0	0	0	-1.38
0	0	0	0	0	0	0	-1.38
0	0	0	0	0	0	0	-1.38
0	0	0	0	0	0	0	-1.38
0	0	0	0	0	0	0	-1.38
0	0	0	0	0	0	0	-1.38
0	0	0	0	0	0	0	-1.38
0	0	0	0	0	0	0	-1.38
0	0	0	0	0	0	0	-1.38
0	0	0	0	0	0	0	-1.38
0	0	0	0	0	0	0	-1.38
0	0	0	0	0	0	0	-1.38
0	0	0	0	0	0	0	-1.38
0	0	0	0	0	0	0	-1.38
0	0	0	0	0	0	0	-1.38
0	0	0	0	0	0	0	-1.38
0	0	0	0	0	0	0	-1.38
0	0	0	0	0	0	0	-1.38
0	0	0	0	0	0	0	-1.38
0	0	0	0	0	0	0	-1.38
0	0	0	0	0	0	0	-1.38
0	0	0	0	0	0	0	-1.38
0	0	0	0	0	0	0	-1.38
0	0	0	0	0	0	0	-1.38
0	0	0	0	0	0	0	-1.38
0	0	0	0	0	0	0	-1.38
0	0	0	0	0	0	0	-1.38
0	0	0	0	0	0	0	-1.38
0	0	0	0	0	0	0	-1.38
0	0	0	0	0	0	0	-1.38
0	0	0	0	0	0	0	-1.38
0	0	0	0	0	0	0	-1.38
0	0	0	0	0	0	0	-1.38
0	0	0	0	0	0	0	-1.38
0	0	0	0	0	0	0	-1.38
0	0	0	0	0	0	0	-1.38
0	0	0	0	0	0	0	-1.38
0	0	0	0	0	0	0	-1.38
0	0	0	0	0	0	0	-1.38
0	0	0	0	0	0	0	-1.38
0	0	0	0	0	0	0	-1.38
0	0	0	0	0	0	0	-1.38
0	0	0	0	0	0	0	-1.38
0	0	0	0	0	0	0	-1.38
0	0	0	0	0	0	0	-1.38
0	0	0	0	0	0	0	-1.38
0	0	0	0	0	0	0	-1.38
0	0	0	0	0	0	0	-1.38
0	0	0	0	0	0	0	-1.38
0	0	0	0	0	0	0	-1.38
0	0	0	0	0	0	0	-1.38
0	0	0	0	0	0	0	-1.38
0	0	0	0	0	0	0	-1.38
0	0	0	0	0	0	0	-1.38
0	0	0	0	0	0	0	-1.38
0	0	0	0	0	0	0	-1.38
0	0	0	0	0	0	0	-1.38
0	0	0	0	0	0	0	-1.38
0	0	0	0	0	0	0	-1.38
0	0	0	0	0	0	0	-1.38
0	0	0	0	0	0	0	-1.38
0	0	0	0	0	0	0	-1.38
0	0	0	0	0	0	0	-1.38
0	0	0	0	0	0	0	-1.38
0	0	0	0	0	0	0	-1.38
0	0	0	0	0	0	0	-1.38
0	0	0	0	0	0	0	-1.38
0	0	0	0	0	0	0	-1.38
0	0	0	0	0	0	0	-1.38
0	0	0	0	0	0	0	-1.38
0	0	0	0	0	0	0	-1.38
0	0	0	0	0	0	0	-1.38
0	0	0	0	0	0	0	-1.38
0	0	0	0	0	0	0	-1.38
0	0	0	0	0	0	0	-1.38
0	0	0	0	0	0	0	-1.38
0	0	0	0	0	0	0	-1.38
0	0	0	0	0	0	0	-1.38
0	0	0	0	0	0	0	-1.38
0	0	0	0	0	0	0	-1.38
0	0	0	0	0	0	0	-1.38
0	0	0	0	0	0	0	-1.38
0	0	0	0	0	0	0	-1.38
0	0	0	0	0	0	0	-1.38
0	0	0	0	0	0	0	-1.38
0	0	0	0	0	0	0	-1.38
0	0	0	0	0	0	0	-1.38
0	0	0	0	0	0	0	-1.38
0	0	0	0	0	0	0	-1.38
0	0	0	0	0	0	0	-1.38
0	0	0	0	0	0	0	-1.38
0	0	0	0	0	0	0	-1.38
0	0	0	0	0	0	0	-1.38
0	0	0	0	0	0	0	-1.38
0	0	0	0	0	0	0	-1.38
0	0	0	0	0	0	0	-1.38
0	0	0	0	0	0	0	-1.38
0	0	0	0	0	0	0	-1.38
0	0	0	0	0	0	0	-1.38
0	0	0	0	0	0	0	-1.38
0	0	0	0	0	0	0	-1.38
0	0	0	0	0	0	0	-1.38
0	0	0	0	0	0	0	-1.38
0	0	0	0	0	0	0	-1.38
0	0	0	0	0	0	0	-1.38
0	0	0	0	0	0	0	-1.38
0	0	0	0	0	0	0	-1.38
0	0	0	0	0	0	0	-1.38
0	0	0	0	0	0	0	-1.38
0	0	0	0	0	0	0	-1.38
0	0	0	0	0	0	0	-1.38
0	0	0	0	0	0	0	-1.38
0	0	0	0	0	0	0	-1.38
0	0	0	0	0	0	0	-1.38
0	0	0	0	0	0	0	-1.38
0	0	0	0	0	0	0	-1.38
0	0	0	0	0	0	0	-1.38
0	0	0	0	0	0	0	-1.38
0	0	0	0	0	0	0	-1.38
0	0	0	0	0	0	0	-1.38
0	0	0	0	0	0	0	-1.38
0	0	0	0	0	0	0	-1.38
0	0	0	0	0	0	0	-1.38
0	0	0	0	0	0	0	-1.38
0	0	0	0	0	0	0	-1.38
0	0	0	0	0	0	0	-1.38
0	0	0	0	0	0	0	-1.38
0	0	0	0	0	0	0	-1.38
0	0	0	0	0	0	0	-1.38
0	0	0	0	0	0	0	-1.38
0	0	0	0	0	0	0	-1.38
0	0	0	0	0	0	0	-1.38
0	0	0	0	0	0	0	-1.38
0	0	0	0	0	0	0	-1.38
0	0	0	0	0	0	0	-1.38
0	0	0	0	0	0	0	-1.38
0	0	0	0	0	0	0	-1.38
0	0	0	0	0	0	0	-1.38
0	0	0	0	0	0	0	-1.38
0	0	0	0	0	0	0	-1.38
0	0	0	0	0	0	0	-1.38
0	0	0	0	0	0	0	-1.38
0	0	0	0	0	0	0	-1.38
0	0	0	0	0	0	0	-1.38
0	0	0	0	0	0	0	-1.38
0	0	0	0	0	0	0	-1.38
0	0	0	0	0	0	0	-1.38
0	0	0	0	0	0	0	-1.38
0	0	0	0	0	0	0	-1.38
0	0	0	0	0	0	0	-1.38
0	0	0	0	0	0	0	-1.38
0	0	0	0	0	0	0	-1.38
0	0	0	0	0	0	0	-1.38
0	0	0	0	0	0	0	-1.38
0	0	0	0	0	0	0	-1.38
0	0	0	0	0	0	0	-1.38
0	0	0	0	0	0	0	-1.38
0	0	0	0	0	0	0	-1.38
0	0	0	0	0	0	0	-1.38
0	0	0	0	0	0	0	-1.38
0	0	0	0	0	0	0	-1.38
0	0	0	0	0	0	0	-1.38
0	0	0	0	0	0	0	-1.38
0	0	0	0	0	0	0	-1.38
0	0	0	0	0	0	0	-1.38
0	0	0	0	0	0	0	-1.38
0	0	0	0	0	0	0	-1.38
0	0	0	0	0	0	0	-1.38
0	0	0	0	0	0	0	-1.38
0	0	0	0	0	0	0	-1.38
0	0	0	0	0	0	0	-1.38
0	0	0	0	0	0	0	-1.38
0	0	0	0	0	0	0	-1.38
0	0	0	0	0	0	0	-1.38
0	0	0	0	0	0	0	-1.38
0	0	0	0	0	0	0	-1.38
0	0	0	0	0	0	0	-1.38
0	0	0	0	0	0	0	-1.38
0	0	0	0	0	0	0	-1.38
0	0	0	0	0	0	0	-1.38
0	0	0	0	0	0	0	-1.38
0	0	0	0	0	0	0	-1.38
0	0	0	0	0	0	0	-1.38
0	0	0	0	0	0	0	-1.38
0	0	0	0	0	0	0	-1.38
0	0	0	0	0	0	0	-1.38
0	0	0	0	0	0	0	-1.38
0	0	0	0	0	0	0	-1.38
0	0	0	0	0	0	0	-1.38
0	0	0	0	0	0	0	-1.38
0	0	0	0	0	0	0	-1.38
0	0	0	0	0	0	0	-1.38
0	0	0	0	0	0	0	-1.38
0	0	0	0	0	0	0	-1.38
0	0	0	0	0	0	0	-1.38
0	0	0	0	0	0	0	-1.38
0	0	0	0	0	0	0	-1.38
0	0	0	0	0	0	0	-1.38
0	0	0	0	0	0	0	-1.38
0	0	0	0	0	0	0	-1.38
0	0	0	0	0	0	0	-1.38
0	0	0	0	0	0	0	-1.38
0	0	0	0	0	0	0	-1.38
0	0	0	0	0	0	0	-1.38
0	0	0	0	0	0	0	-1.38
0	0	0	0	0	0	0	-1.38
0	0	0	0	0	0	0	-1.38
0	0	0	0	0	0	0	-1.38
0	0	0	0	0	0	0	-1.38
0	0	0	0	0	0	0	-1.38
0	0	0	0	0	0	0	-1.38
0	0	0	0	0	0	0	-1.38
0	0	0	0	0	0	0	-1.38
0	0	0	0	0	0	0	-1.38
0	0	0	0	0	0	0	-1.38
0	0	0	0	0	0	0	-1.38
0	0	0	0	0	0	0	-1.38
0	0	0	0	0	0	0	-1.38
0	0	0	0	0	0	0	-1.38
0	0	0	0	0	0	0	-1.38
0	0	0	0	0	0	0	-1.38
0	0	0	0	0	0	0	-1.38
0	0	0	0	0	0	0	-1.38
0	0	0	0	0	0	0	-1.38
0	0	0	0	0	0	0	-1.38
0	0	0	0	0	0	0	-1.38
0	0	0	0	0	0	0	-1.38
0	0	0	0	0	0	0	-1.38
0	0	0	0	0	0	0	-1.38
0	0	0	0	0	0	0	-1.38
0	0	0	0	0	0	0	-1.38
0	0	0	0	0	0	0	-1.38
0	0	0	0	0	0	0	-1.38
0	0	0	0	0	0	0	-1.38
0	0	0	0	0	0	0	-1.38
0	0	0	0	0	0	0	-1.38
0	0	0	0	0	0	0	-1.38
0	0	0	0	0	0	0	-1.38
0	0	0	0	0	0	0	-1.38
0	0	0	0	0	0	0	-1.38
0	0	0	0	0	0	0	-1.38
0	0	0	0	0	0	0	-1.38
0	0	0	0	0	0	0	-1.38
0	0	0	0	0	0	0	-1.38
0	0	0	0	0	0	0	-1.38
0	0	0	0	0	0	0	-1.38
0	0	0	0	0	0	0	-1.38
0	0	0	0	0	0	0	-1.38
0	0	0	0	0	0	0	-1.38
0	0	0	0	0	0	0	-1.38
0	0	0	0	0	0	0	-1.38
0	0	0	0	0	0	0	-1.38
0	0	0	0	0	0	0	-1.38
0	0	0	0	0	0	0	-1.38
0	0	0	0	0	0	0	-1.38
0	0	0	0	0	0	0	-1.38
0	0	0	0	0	0	0	-1.38
0	0	0	0	0	0	0	-1.38
0	0	0	0	0	0	0	-1.38
0	0	0	0	0	0	0	-1.38
0	0	0	0	0	0	0	-1.38
0	0	0	0	0	0	0	-1.38
0	0	0	0	0	0	0	-1.38
0	0	0	0	0	0	0	-1.38
0	0	0	0	0	0	0	-1.38
0	0	0	0	0	0	0	-1.38
0	0	0	0	0	0	0	-1.38
0	0	0	0	0	0	0	-1.38
0	0	0	0	0	0	0	-1.38
0	0	0	0	0	0	0	-1.38
0	0	0	0	0	0	0	-1.38
0	0	0	0	0	0	0	-1.38
0	0	0	0	0	0	0	-1.38
0	0	0	0	0	0	0	-1.38
0	0	0	0	0	0	0	-1.38
0	0	0	0	0	0	0	-1.38
0	0	0	0	0	0	0	-1.38
0	0	0	0	0	0	0	-1.38
0	0	0	0	0	0	0	-1.38
0	0	0	0	0	0	0	-1.38
0	0	0	0	0	0	0	-1.38
0	0	0	0	0	0	0	-1.38
0	0	0	0	0	0	0	-1.38
0	0	0	0	0	0	0	-1.38
0	0	0	0	0	0	0	-1.38
0	0	0	0	0	0	0	-1.38
0	0	0	0	0	0	0	-1.38
0	0	0	0	0	0	0	-1.38
0	0	0	0	0	0	0	-1.38
0	0	0	0	0	0	0	-1.38
0	0	0	0	0	0	0	-1.38
0	0	0	0	0	0	0	-1.38
0	0	0	0	0	0	0	-1.38
0	0	0	0	0	0	0	-1.38
0	0	0	0	0	0	0	-1.38
0	0	0	0	0	0	0	-1.38
0	0	0	0	0	0	0	-1.38
0	0	0	0	0	0	0	-1.38
0	0	0	0	0	0	0	-1.38
0	0	0	0	0	0	0	-1.38
0	0	0	0	0	0	0	-1.38
0	0	0	0	0	0	0	-1.38
0	0	0	0	0	0	0	-1.38
0	0	0	0	0	0	0	-1.38
0	0	0	0	0	0	0	-1.38
0	0	0	0	0	0	0	-1.38
0	0	0	0	0	0	0	-1.38
0	0	0	0	0	0	0	-1.38
0	0	0	0	0	0	0	-1.38
0	0	0	0	0	0	0	-1.38
0	0	0	0	0	0	0	-1.38
0	0	0	0	0	0	0	-1.38
0	0	0	0	0	0	0	-1.38
0	0	0	0	0	0	0	-1.38
0	0	0	0	0	0	0	-1.38
0	0	0	0	0	0	0	-1.38
0	0	0	0	0	0	0	-1.38
0	0	0	0	0	0	0	-1.38
0	0	0	0	0	0	0	-1.38
0	0	0	0	0	0	0	-1.38
0	0	0	0	0	0	0	-1.38
0	0	0	0	0	0	0	-1.38
0	0	0	0	0	0	0	-1.38
0	0	0	0	0	0	0	-1.38
0	0	0	0	0	0	0	-1.38
0	0	0	0	0	0	0	-1.38
0	0	0	0	0	0	0	-1.38
0	0	0	0	0	0	0	-1.38
0	0	0	0	0	0	0	-1.38
0	0	0	0	0	0	0	-1.38
0	0	0	0	0	0	0	-1.38
0	0	0	0	0	0	0	-1.38
0	0	0	0	0	0	0	-1.38
0	0	0	0	0	0	0	-1.38
0	0	0	0	0	0	0	-1.38
0	0	0	0	0	0	0	-1.38
0	0	0	0	0	0	0	-1.38
0	0	0	0	0	0	0	-1.38
0	0	0	0	0	0	0	-1.38
0	0	0	0	0	0	0	-1.38
0	0	0	0	0	0	0	-1.38
0	0	0	0	0	0	0	-1.38
0	0	0	0	0	0	0	-1.38
0	0	0	0	0	0	0	-1.38
0	0	0	0	0	0	0	-1.38
0	0	0	0	0	0	0	-1.38
0	0	0	0	0	0	0	-1.38
0	0	0	0	0	0	0	-1.38
0	0	0	0	0	0	0	-1.38
0	0	0	0	0	0	0	-1.38
0	0	0	0	0	0	0	-1.38
0	0	0	0	0	0	0	-1.38
0	0	0	0	0	0	0	-1.38
0	0	0	0	0	0	0	-1.38
0	0	0	0	0	0	0	-1.38
0	0	0	0	0	0	0	-1.38
0	0	0	0	0	0	0	-1.38
0	0	0	0	0	0	0	-1.38
0	0	0	0	0	0	0	-1.38
0	0	0	0	0	0	0	-1.38
0	0	0	0	0	0	0	-1.38
0	0	0	0	0	0	0	-1.38
0	0	0	0	0	0	0	-1.38
0	0	0	0	0	0	0	-1.38
0	0	0	0	0	0	0	-1.38
0	0	0	0	0	0	0	-1.38
0	0	0	0	0	0	0	-1.38
0	0	0	0	0	0	0	-1.38
0	0	0	0	0	0	0	-1.38
0	0	0	0	0	0	0	-1.38
0	0	0	0	0	0	0	-1.38
0	0	0	0	0	0	0	-1.38
0	0	0	0	0	0	0	-1.38
0	0	0	0	0	0	0	-1.38
0	0	0	0	0	0	0	-1.38
0	0	0	0	0	0	0	-1.38
0	0	0	0	0	0	0	-1.38
0	0	0	0	0	0	0	-1.38
0	0	0	0	0	0	0	-1.38
0	0	0	0	0	0	0	-1.38
0	0	0	0	0	0	0	-1.38
0	0	0	0	0	0	0	-1.38
0	0	0	0	0	0	0	-1.38
0	0	0	0	0	0	0	-1.38
0	0	0	0	0	0	0	-1.38
0	0	0	0	0	0	0	-1.38
0	0	0	0	0	0	0	-1.38
0	0	0	0	0	0	0	-1.38
0	0	0	0	0	0	0	-1.38
0	0	0	0	0	0	0	-1.38
0	0	0	0	0	0	0	-1.38
0	0	0	0	0	0	0	-1.38
0	0	0	0	0	0	0	-1.38
0	0	0	0	0	0	0	-1.38
0	0	0	0	0	0	0	-1.38
0	0	0	0	0	0	0	-1.38
0	0	0	0	0	0	0	-1.38
0	0	0	0	0	0	0	-1.38
0	0	0	0	0	0	0	-1.38
0	0	0	0	0	0	0	-1.38
0	0	0	0	0	0	0	-1.38
0	0	0	0	0	0	0	-1.38
0	0	0	0	0	0	0	-1.38
0	0	0	0	0	0	0	-1.38
0	0	0	0	0	0	0	-1.38
0	0	0	0	0	0	0	-1.38
0	0	0	0	0	0	0	-1.38
0	0	0	0	0	0	0	-1.38
0	0	0	0	0	0	0	-1.38
0	0	0	0	0	0	0	-1.38
0	0	0	0	0	0	0	-1.38
0	0	0	0	0	0	0	-1.38
0	0	0	0	0	0	0	-1.38
0	0	0	0	0	0	0	-1.38
0	0	0	0	0	0	0	-1.38
0	0	0	0	0	0	0	-1.38
0	0	0	0	0	0	0	-1.38
0	0	0	0	0	0	0	-1.38
0	0	0	0	0	0	0	-1.38
0	0	0	0	0	0	0	-1.38
0	0	0	0	0	0	0	-1.38
0	0	0	0	0	0	0	-1.38
0	0	0	0	0	0	0	-1.38
0	0	0	0	0	0	0	-1.38
0	0	0	0	0	0	0	-1.38
0	0	0	0	0	0	0	-1.38
0	0	0	0	0	0	0	-1.38
0	0	0	0	0	0	0	-1.38
0	0	0	0	0	0	0	-1.38
0	0	0	0	0	0	0	-1.38
0	0	0	0	0	0	0	-1.38
0	0	0	0	0	0	0	-1.38
0	0	0	0	0	0	0	-1.38
0	0	0	0	0	0	0	-1.38
0	0	0	0	0	0	0	-1.38
0	0	0	0	0	0	0	-1.38
0	0	0	0	0	0	0	-1.38
0	0	0	0	0	0	0	-1.38
0	0	0	0	0	0	0	-1.38
0	0	0	0	0	0	0	-1.38
0	0	0	0	0	0	0	-1.38
0	0	0	0	0	0	0	-1.38
0	0	0	0	0	0	0	-1.38
0	0	0	0	0	0	0	-1.38
0	0	0	0	0	0	0	-1.38
0	0	0	0	0	0	0	-1.38
0	0	0	0	0	0	0	-1.38
0	0	0	0	0	0	0	-1.38
0	0	0	0	0	0	0	-1.38
0	0	0	0	0	0	0	-1.38
0	0	0	0	0	0	0	-1.38
0	0	0	0	0	0	0	-1.38
0	0	0	0	0	0	0	-1.38
0	0	0	0	0	0	0	-1.38
0	0	0	0	0	0	0	-1.38
0	0	0	0	0	0	0	-1.38
0	0	0	0	0	0	0	-1.38
0	0	0	0	0	0	0	-1.38
0	0	0	0	0	0	0	-1.38
0	0	0	0	0	0	0	-1.38
0	0	0	0	0	0	0	-1.38
0	0	0	0	0	0	0	-1.38
0	0	0	0	0	0	0	-1.38
0	0	0	0	0	0	0	-1.38
0	0	0	0	0	0	0	-1.38
0	0	0	0	0	0	0	-1.38
0	0	0	0	0	0	0	-1.38
0	0	0	0	0	0	0	-1.38
0	0	0	0	0	0	0	-1.38
0	0	0	0	0	0	0	-1.38
0	0	0	0	0	0	0	-1.38
0	0	0	0	0	0	0	-1.38
0	0	0	0	0	0	0	-1.38
0	0	0	0	0	0	0	-1.38
0	0	0	0	0	0	0	-1.38
0	0	0	0	0	0	0	-1.38
0	0	0	0	0	0	0	-1.38
0	0	0	0	0	0	0	-1.38
0	0	0	0	0	0	0	-1.38
0	0	0	0	0	0	0	-1.38
0	0	0	0	0	0	0	-1.38
0	0	0	0	0	0	0	-1.38
0	0	0	0	0	0	0	-1.38
0	0	0	0	0	0	0	-1.38
0	0	0	0	0	0	0	-1.38
0	0	0	0	0	0	0	-1.38
0	0	0	0	0	0	0	-1.38
0	0	0	0	0	0	0	-1.38
0	0	0	0	0	0	0	-1.38
0	0	0	0	0	0	0	-1.38
0	0	0	0	0	0	0	-1.38
0	0	0	0	0	0	0	-1.38
0	0	0	0	0	0	0	-1.38
0	0	0	0	0	0	0	-1.38
0	0	0	0	0	0	0	-1.38
0	0	0	0	0	0	0	-1.38
0	0	0	0	0	0	0	-1.38
0	0	0	0	0	0	0	-1.38
0	0	0	0	0	0	0	-1.38
0	0	0	0	0	0	0	-1.38
0	0	0	0	0	0	0	-1.38
0	0	0	0	0	0	0	-1.38
0	0	0	0	0	0	0	-1.38
0	0	0	0	0	0	0	-1.38
0	0	0	0	0	0	0	-1.38
0	0	0	0	0	0	0	-1.38
0	0	0	0	0	0	0	-1.38
0	0	0	0	0	0	0	-1.38
0	0	0	0	0	0	0	-1.38
0	0	0	0	0	0	0	-1.38
0	0	0	0	0	0	0	-1.38
0	0	0	0	0	0	0	-1.38
0	0	0	0	0	0	0	-1.38
0	0	0	0	0	0	0	-1.38
0	0	0	0	0	0	0	-1.38
0	0	0	0	0	0	0	-1.38
0	0	0	0	0	0	0	-1.38
0	0	0	0	0	0	0	-1.38
0	0	0	0	0	0	0	-1.38
0	0	0	0	0	0	0	-1.38
0	0	0	0	0	0	0	-1.38
0	0	0	0	0	0	0	-1.38
0	0	0	0	0	0	0	-1.38
0	0	0	0	0	0	0	-1.38
0	0	0	0	0	0	0	-1.38
0	0	0	0	0	0	0	-1.38
0	0	0	0	0	0	0	-1.38
0	0	0	0	0	0	0	-1.38
0	0	0	0	0	0	0	-1.38
0	0	0	0	0	0	0	-1.38
0	0	0	0	0	0	0	-1.38
0	0	0	0	0	0	0	-1.38
0	0	0	0	0	0	0	-1.38
0	0	0	0	0	0	0	-1.38
0	0	0	0	0	0	0	-1.38
0	0	0	0	0	0	0	-1.38
0	0	0	0	0	0	0	-1.38
0	0	0	0	0	0	0	-1.38
0	0	0	0	0	0	0	-1.38
0	0	0	0	0	0	0	-1.38
0	0	0	0	0	0	0	-1.38
0	0	0	0	0	0	0	-1.38
0	0	0	0	0	0	0	-1.38
0	0	0	0	0	0	0	-1.38
0	0	0	0	0	0	0	-1.38
0	0	0	0	0	0	0	-1.38
0	0	0	0	0	0	0	-1.38
0	0	0	0	0	0	0	-1.38
0	0	0	0	0	0	0	-1.38
0	0	0	0	0	0	0	-1.38
0	0	0	0	0	0	0	-1.38
0	0	0	0	0	0	0	-1.38
0	0	0	0	0	0	0	-1.38
0	0	0	0	0	0	0	-1.38
0	0	0	0	0	0	0	-1.38
0	0	0	0	0	0	0	-1.38
0	0	0	0	0	0	0	-1.38
0	0	0	0	0	0	0	-1.38
0	0	0	0	0	0	0	-1.38
0	0	0	0	0	0	0	-1.38
0	0	0	0	0	0	0	-1.38
0	0	0	0	0	0	0	-1.38
0	0	0	0	0	0	0	-1.38
0	0	0	0	0	0	0	-1.38
0	0	0	0	0	0	0	-1.38
0	0	0	0	0	0	0	-1.38
0	0	0	0	0	0	0	-1.38
0	0	0	0	0	0	0	-1.38
0	0	0	0	0	0	0	-1.38
0	0	0	0	0	0	0	-1.38
0	0	0	0	0	0	0	-1.38
0	0	0	0	0	0	0	-1.38
0	0	0	0	0	0	0	-1.38
0	0	0	0	0	0	0	-1.38
0	0	0	0	0	0	0	-1.38
0	0	0	0	0	0	0	-1.38
0	0	0	0	0	0	0	-1.38
0	0	0	0	0	0	0	-1.38
0	0	0	0	0	0	0	-1.38
0	0	0	0	0	0	0	-1.38
0	0	0	0	0	0	0	-1.38
0	0	0	0	0	0	0	-1.38
0	0	0	0	0	0	0	-1.38
0	0	0	0	0	0	0	-1.38
0	0	0	0	0	0	0	-1.38
0	0	0	0	0	0	0	-1.38
0	0	0	0	0	0	0	-1.38
0	0	0	0	0	0	0	-1.38
0	0	0	0	0	0	0	-1.38
0	0	0	0	0	0	0	-1.38
0	0	0	0	0	0	0	-1.38
0	0	0	0	0	0	0	-1.38
0	0	0	0	0	0	0	-1.38
0	0	0	0	0	0	0	-1.38
0	0	0	0	0	0	0	-1.38
0	0	0	0	0	0	0	-1.38
0	0	0	0	0	0	0	-1.38
0	0	0	0	0	0	0	-1.38
0	0	0	0	0	0	0	-1.38
0	0	0	0	0	0	0	-1.38
0	0	0	0	0	0	0	-1.38
0	0	0	0	0	0	0	-1.38
0	0	0	0	0	0	0	-1.38
0	0	0	0	0	0	0	-1.38
0	0	0	0	0	0	0	-1.38
0	0	0	0	0	0	0	-1.38
0	0	0	0	0	0	0	-1.38
0	0	0	0	0	0	0	-1.38
0	0	0	0	0	0	0	-1.38
0	0	0	0	0	0	0	-1.38
0	0	0	0	0	0	0	-1.38
0	0	0	0	0	0	0	-1.38
0	0	0	0	0	0	0	-1.38
0	0	0	0	0	0	0	-1.38
0	0	0	0	0	0	0	-1.38
0	0	0	0	0	0	0	-1.38
0	0	0	0	0	0	0	-1.38
0	0	0	0	0	0	0	-1.38
0	0	0	0	0	0	0	-1.38
0	0	0	0	0	0	0	-1.38
0	0	0	0	0	0	0	-1.38
0	0	0	0	0	0	0	-1.38
0	0	0	0	0	0	0	-1.38
0	0	0	0	0	0	0	-1.38
0	0	0	0	0	0	0	-1.38
0	0	0	0	0	0	0	-1.38
0	0	0	0	0	0	0	-1.38
0	0	0	0	0	0	0	-1.38
0	0	0	0	0	0	0	-1.38
0	0	0	0	0	0	0	-1.38
0	0	0	0	0	0	0	-1.38
0	0	0	0	0	0	0	-1.38
0	0	0	0	0	0	0	-1.38
0	0	0	0	0	0	0	-1.38
0	0	0	0	0	0	0	-1.38
0	0	0	0	0	0	0	-1.38
0	0	0	0	0	0	0	-1.38
0	0	0	0	0	0	0	-1.38
0	0	0	0	0	0	0	-1.38
0	0	0	0	0	0	0	-1.38
0	0	0	0	0	0	0	-1.38
0	0	0	0	0	0	0	-1.38
0	0	0	0	0	0	0	-1.38
0	0	0	0	0	0	0	-1.38
0	0	0	0	0	0	0	-1.38
0	0	0	0	0	0	0	-1.38
0	0	0	0	0	0	0	-1.38
0	0	0	0	0	0	0	-1.38
0	0	0	0	0	0	0	-1.38
0	0	0	0	0	0	0	-1.38
0	0	0	0	0	0	0	-1.38
0	0	0	0	0	0	0	-1.38
0	0	0	0	0	0	0	-1.38
0	0	0	0	0	0	0	-1.38
0	0	0	0	0	0	0	-1.38
0	0	0	0	0	0	0	-1.38
0	0	0	0	0	0	0	-1.38
0	0	0	0	0	0	0	-1.38
0	0	0	0	0	0	0	-1.38
0	0	0	0	0	0	0	-1.38
0	0	0	0	0	0	0	-1.38
0	0	0	0	0	0	0	-1.38
0	0	0	0	0	0	0	-1.38
0	0	0	0	0	0	0	-1.38
0	0	0	0	0	0	0	-1.38
0	0	0	0	0	0	0	-1.38
0	0	0	0	0	0	0	-1.38
0	0	0	0	0	0	0	-1.38
0	0	0	0	0	0	0	-1.38
0	0	0	0	0	0	0	-1.38
0	0	0	0	0	0	0	-1.38
0	0	0	0	0	0	0	-1.38
0	0	0	0	0	0	0	-1.38
0	0	0	0	0	0	0	-1.38
0	0	0	0	0	0	0	-1.38
0	0	0	0	0	0	0	-1.38
0	0	0	0	0	0	0	-1.38
0	0	0	0	0	0	0	-1.38
0	0	0	0	0	0	0	-1.38
0	0	0	0	0	0	0	-1.38
0	0	0	0	0	0	0	-1.38
0	0	0	0	0	0	0	-1.38
0	0	0	0	0	0	0	-1.38
0	0	0	0	0	0	0	-1.38
0	0	0	0	0	0	0	-1.38
0	0	0	0	0	0	0	-1.38
0	0	0	0	0	0	0	-1.38
0	0	0	0	0	0	0	-1.38
0	0	0	0	0	0	0	-1.38
0	0	0	0	0	0	0	-1.38
0	0	0	0	0	0	0	-1.38
0	0	0	0	0	0	0	-1.38
0	0	0	0	0	0	0	-1.38
0	0	0	0	0	0	0	-1.38
0	0	0	0	0	0	0	-1.38
0	0	0	0	0	0	0	-1.38
0	0	0	0	0	0	0	-1.38
0	0	0	0	0	0	0	-1.38
0	0	0	0	0	0	0	-1.38
0	0	0	0	0	0	0	-1.38
0	0	0	0	0	0	0	-1.38
0	0	0	0	0	0	0	-1.38
0	0	0	0	0	0	0	-1.38
0	0	0	0	0	0	0	-1.38
0	0	0	0	0	0	0	-1.38
0	0	0	0	0	0	0	-1.38
0	0	0	0	0	0	0	-1.38
0	0	0	0	0	0	0	-1.38
0	0	0	0	0	0	0	-1.38
0	0	0	0	0	0	0	-1.38
0	0	0	0	0	0	0	-1.38
0	0	0	0	0	0	0	-1.38
0	0	0	0	0	0	0	-1.38
0	0	0	0	0	0	0	-1.38
0	0	0	0	0	0	0	-1.38
0	0	0	0	0	0	0	-1.38
0	0	0	0	0	0	0	-1.38
0	0	0	0	0	0	0	-1.38
0	0	0	0	0	0	0	-1.38
0	0	0	0	0	0	0	-1.38
0	0	0	0	0	0	0	-1.38
0	0	0	0	0	0	0	-1.38
0	0	0	0	0	0	0	-1.38
0	0	0	0	0	0	0	-1.38
0	0	0	0	0	0	0	-1.38
0	0	0	0	0	0	0	-1.38
0	0	0	0	0	0	0	-1.38
0	0	0	0	0	0	0	-1.38
0	0	0	0	0	0	0	-1.38
0	0	0	0	0	0	0	-1.38
0	0	0	0	0	0	0	-1.38
0	0	0	0	0	0	0	-1.38
0	0	0	0	0	0	0	-1.38
0	0	0	0	0	0	0	-1.38
0	0	0	0	0	0	0	-1.38
0	0	0	0	0	0	0	-1.38
0	0	0	0	0	0	0	-1.38
0	0	0	0	0	0	0	-1.38
0	0	0	0	0	0	0	-1.38
0	0	0	0	0	0	0	-1.38
0	0	0	0	0	0	0	-1.38
0	0	0	0	0	0	0	-1.38
0	0	0	0	0	0	0	-1.38
0	0	0	0	0	0	0	-1.38
0	0	0	0	0	0	0	-1.38
0	0	0	0	0	0	0	-1.38
0	0	0	0	0	0	0	-1.38
0	0	0	0	0	0	0	-1.38
0	0	0	0	0	0	0	-1.38
0	0	0	0	0	0	0	-1.38
0	0	0	0	0	0	0	-1.38
0	0	0	0	0	0	0	-1.38
0	0	0	0	0	0	0	-1.38
0	0	0	0	0	0	0	-1.38
0	0	0	0	0	0	0	-1.38
0	0	0	0	0	0	0	-1.38
0	0	0	0	0	0	0	-1.38
0	0	0	0	0	0	0	-1.38
0	0	0	0	0	0	0	-1.38
0	0	0	0	0	0	0	-1.38
0	0	0	0	0	0	0	-1.38
0	0	0	0	0	0	0	-1.38
0	0	0	0	0	0	0	-1.38
0	0	0	0	0	0	0	-1.38
0	0	0	0	0	0	0	-1.38
0	0	0	0	0	0	0	-1.38
0	0	0	0	0	0	0	-1.38
0	0	0	0	0	0	0	-1.38
0	0	0	0	0	0	0	-1.38
0	0	0	0	0	0	0	-1.38
0	0	0	0	0	0	0	-1.38
0	0	0	0	0	0	0	-1.38
0	0	0	0	0	0	0	-1.38
0	0	0	0	0	0	0	-1.38
0	0	0	0	0	0	0	-1.38
0	0	0	0	0	0	0	-1.38
0	0	0	0	0	0	0	-1.38
0	0	0	0	0	0	0	-1.38
0	0	0	0	0	0	0	-1.38
0	0	0	0	0	0	0	-1.38
0	0	0	0	0	0	0	-1.38
0	0	0	0	0	0	0	-1.38
0	0	0	0	0	0	0	-1.38
0	0	0	0	0	0	0	-1.38
0	0	0	0	0	0	0	-1.38
0	0	0	0	0	0	0	-1.38
0	0	0	0	0	0	0	-1.38
0	0	0	0	0	0	0	-1.38
0	0	0	0	0	0	0	-1.38
0	0	0	0	0	0	0	-1.38
0	0	0	0	0	0	0	-1.38
0	0	0	0	0	0	0	-1.38
0	0	0	0	0	0	0	-1.38
0	0	0	0	0	0	0	-1.38
0	0	0	0	0	0	0	-1.38
0	0	0	0	0	0	0	-1.38
0	0	0	0	0	0	0	-1.38
0	0	0	0	0	0	0	-1.38
0	0	0	0	0	0	0	-1.38
0	0	0	0	0	0	0	-1.38
0	0	0	0	0	0	0	-1.38
0	0	0	0	0	0	0	-1.38
0	0	0	0	0	0	0	-1.38
0	0	0	0	0	0	0	-1.38
0	0	0	0	0	0	0	-1.38
0	0	0	0	0	0	0	-1.38
0	0	0	0	0	0	0	-1.38
0	0	0	0	0	0	0	-1.38
0	0	0	0	0	0	0	-1.38
0	0	0	0	0	0	0	-1.38
0	0	0	0	0	0	0	-1.38
0	0	0	0	0	0	0	-1.38
0	0	0	0	0	0	0	-1.38
0	0	0	0	0	0	0	-1.38
0	0	0	0	0	0	0	-1.38
0	0	0	0	0	0	0	-1.38
0	0	0	0	0	0	0	-1.38
0	0	0	0	0	0	0	-1.38
0	0	0	0	0	0	0	-1.38
0	0	0	0	0	0	0	-1.38
0	0	0	0	0	0	0	-1.38
0	0	0	0	0	0	0	-1.38
0	0	0	0	0	0	0	-1.38
0	0	0	0	0	0	0	-1.38
0	0	0	0	0	0	0	-1.38
0	0	0	0	0	0	0	-1.38
0	0	0	0	0	0	0	-1.38
0	0	0	0	0	0	0	-1.38
0	0	0	0	0	0	0	-1.38
0	0	0	0	0	0	0	-1.38
0	0	0	0	0	0	0	-1.38
0	0	0	0	0	0	0	-1.38
0	0	0	0	0	0	0	-1.38
0	0	0	0	0	0	0	-1.38
0	0	0	0	0	0	0	-1.38
0	0	0	0	0	0	0	-1.38
0	0	0	0	0	0	0	-1.38
0	0	0	0	0	0	0	-1.38
0	0	0	0	0	0	0	-1.38
0	0	0	0	0	0	0	-1.38
0	0	0	0	0	0	0	-1.38
0	0	0	0	0	0	0	-1.38
0	0	0	0	0	0	0	-1.38
0	0	0	0	0	0	0	-1.38
0	0	0	0	0	0	0	-1.38
0	0	0	0	0	0	0	-1.38
0	0	0	0	0	0	0	-1.38
0	0	0	0	0	0	0	-1.38
0	0	0	0	0	0	0	-1.38
0	0	0	0	0	0	0	-1.38
0	0	0	0	0	0	0	-1.38
0	0	0	0	0	0	0	-1.38
0	0	0	0	0	0	0	-1.38
0	0	0	0	0	0	0	-1.38
0	0	0	0	0	0	0	-1.38
0	0	0	0	0	0	0	-1.38
0	0	0	0	0	0	0	-1.38
0	0	0	0	0	0	0	-1.38
0	0	0	0	0	0	0	-1.38
0	0	0	0	0	0	0	-1.38
0	0	0	0	0	0	0	-1.38
0	0	0	0	0	0	0	-1.38
0	0	0	0	0	0	0	-1.38
0	0	0	0	0	0	0	-1.38
0	0	0	0	0	0	0	-1.38
0	0	0	0	0	0	0	-1.38
0	0	0	0	0	0	0	-1.38
0	0	0	0	0	0	0	-1.38
0	0	0	0	0	0	0	-1.38
0	0	0	0	0	0	0	-1.38
0	0	0	0	0	0	0	-1.38
0	0	0	0	0	0	0	-1.38
0	0	0	0	0	0	0	-1.38
0	0	0	0	0	0	0	-1.38
0	0	0	0	0	0	0	-1.38
0	0	0	0	0	0	0	-1.38
0	0	0	0	0	0	0	-1.38
0	0	0	0	0	0	0	-1.38
0	0	0	0	0	0	0	-1.38
0	0	0	0	0	0	0	-1.38
0	0	0	0	0	0	0	-1.38
0	0	0	0	0	0	0	-1.38
0	0	0	0	0	0	0	-1.38
0	0	0	0	0	0	0	-1.38
0	0	0	0	0	0	0	-1.38
0	0	0	0	0	0	0	-1.38
0	0	0	0	0	0	0	-1.38
0	0	0	0	0	0	0	-1.38
0	0	0	0	0	0	0	-1.38
0	0	0	0	0	0	0	-1.38
0	0	0	0	0	0	0	-1.38
0	0	0	0	0	0	0	-1.38
0	0	0	0	0	0	0	-1.38
0	0	0	0	0	0	0	-1.38
0	0	0	0	0	0	0	-1.38
0	0	0	0	0	0	0	-1.38
0	0	0	0	0	0	0	-1.38
0	0	0	0	0	0	0	-1.38
0	0	0	0	0	0	0	-1.38
0	0	0	0	0	0	0	-1.38
0	0	0	0	0	0	0	-1.38
0	0	0	0	0	0	0	-1.38
0	0	0	0	0	0	0	-1.38
0	0	0	0	0	0	0	-1.38
0	0	0	0	0	0	0	-1.38
0	0	0	0	0	0	0	-1.38
0	0	0	0	0	0	0	-1.38
0	0	0	0	0	0	0	-1.38
0	0	0	0	0	0	0	-1.38
0	0	0	0	0	0	0	-1.38
0	0	0	0	0	0	0	-1.38
0	0	0	0	0	0	0	-1.38
0	0	0	0	0	0	0	-1.38
0	0	0	0	0	0	0	-1.38
0	0	0	0	0	0	0	-1.38
0	0	0	0	0	0	0	-1.38
0	0	0	0	0	0	0	-1.38
0	0	0	0	0	0	0	-1.38
0	0	0	0	0	0	0	-1.38
0	0	0	0	0	0	0	-1.38
0	0	0	0	0	0	0	-1.38
0	0	0	0	0	0	0	-1.38
0	0	0	0	0	0	0	-1.38
0	0	0	0	0	0	0	-1.38
0	0	0	0	0	0	0	-1.38
0	0	0	0	0	0	0	-1.38
0	0	0	0	0	0	0	-1.38
0	0	0	0	0	0	0	-1.38
0	0	0	0	0	0	0	-1.38
0	0	0	0	0	0	0	-1.38
0	0	0	0	0	0	0	-1.38
0	0	0	0	0	0	0	-1.38
0	0	0	0	0	0	0	-1.38
0	0	0	0	0	0	0	-1.38
0	0	0	0	0	0	0	-1.38
0	0	0	0	0	0	0	-1.38
0	0	0	0	0	0	0	-1.38
0	0	0	0	0	0	0	-1.38
0	0	0	0	0	0	0	-1.38
0	0	0	0	0	0	0	-1.38
0	0	0	0	0	0	0	-1.38
0	0	0	0	0	0	0	-1.38
0	0	0	0	0	0	0	-1.38
0	0	0	0	0	0	0	-1.38
0	0	0	0	0	0	0	-1.38
0	0	0	0	0	0	0	-1.38
0	0	0	0	0	0	0	-1.38
0	0	0	0	0	0	0	-1.38
0	0	0	0	0	0	0	-1.38
0	0	0	0	0	0	0	-1.38
0	0	0	0	0	0	0	-1.38
0	0	0	0	0	0	0	-1.38
0	0	0	0	0	0	0	-1.38
0	0	0	0	0	0	0	-1.38
0	0	0	0	0	0	0	-1.38
0	0	0	0	0	0	0	-1.38
0	0	0	0	0	0	0	-1.38
0	0	0	0	0	0	0	-1.38
0	0	0	0	0	0	0	-1.38
0	0	0	0	0	0	0	-1.38
0	0	0	0	0	0	0	-1.38
0	0	0	0	0	0	0	-1.38
0	0	0	0	0	0	0	-1.38
0	0	0	0	0	0	0	-1.38
0	0	0	0	0	0	0	-1.38
0	0	0	0	0	0	0	-1.38
0	0	0	0	0	0	0	-1.38
0	0	0	0	0	0	0	-1.38
0	0	0	0	0	0	0	-1.38
0	0	0	0	0	0	0	-1.38
0	0	0	0	0	0	0	-1.38
0	0	0	0	0	0	0	-1.38
0	0	0	0	0	0	0	-1.38
0	0	0	0	0	0	0	-1.38
0	0	0	0	0	0	0	-1.38
0	0	0	0	0	0	0	-1.38
0	0	0	0	0	0	0	-1.38
0	0	0	0	0	0	0	-1.38
0	0	0	0	0	0	0	-1.38
0	0	0	0	0	0	0	-1.38
0	0	0	0	0	0	0	-1.38
0	0	0	0	0	0	0	-1.38
0	0	0	0	0	0	0	-1.38
0	0	0	0	0	0	0	-1.38
0	0	0	0	0	0	0	-1.38
0	0	0	0	0	0	0	-1.38
0	0	0	0	0	0	0	-1.38
0	0	0	0	0	0	0	-1.38
0	0	0	0	0	0	0	-1.38
0	0	0	0	0	0	0	-1.38
0	0	0	0	0	0	0	-1.38
0	0	0	0	0	0	0	-1.38
0	0	0	0	0	0	0	-1.38
0	0	0	0	0	0	0	-1.38
0	0	0	0	0	0	0	-1.38
0	0	0	0	0	0	0	-1.38
0	0	0	0	0	0	0	-1.38
0	0	0	0	0	0	0	-1.38
0	0	0	0	0	0	0	-1.38
0	0	0	0	0	0	0	-1.38
0	0	0	0	0	0	0	-1.38
0	0	0	0	0	0	0	-1.38
0	0	0	0	0	0	0	-1.38
0	0	0	0	0	0	0	-1.38
0	0	0	0	0	0	0	-1.38
0	0	0	0	0	0	0	-1.38
0	0	0	0	0	0	0	-1.38
0	0	0	0	0	0	0	-1.38
0	0	0	0	0	0	0	-1.38
0	0	0	0	0	0	0	-1.38
0	0	0	0	0	0	0	-1.38
0	0	0	0	0	0	0	-1.38
0	0	0	0	0	0	0	-1.38
0	0	0	0	0	0	0	-1.38
0	0	0	0	0	0	0	-1.38
0	0	0	0	0	0	0	-1.38
0	0	0	0	0	0	0	-1.38
0	0	0	0	0	0	0	-1.38
0	0	0	0	0	0	0	-1.38
0	0	0	0	0	0	0	-1.38
0	0	0	0	0	0	0	-1.38
0	0	0	0	0	0	0	-1.38
0	0	0	0	0	0	0	-1.38
0	0	0	0	0	0	0	-1.38
0	0	0	0	0	0	0	-1.38
0	0	0	0	0	0	0	-1.38
0	0	0	0	0	0	0	-1.38
0	0	0	0	0	0	0	-1.38
0	0	0	0	0	0	0	-1.38
0	0	0	0	0	0	0	-1.38
0	0	0	0	0	0	0	-1.38
0	0	0	0	0	0	0	-1.38
0	0	0	0	0	0	0	-1.38
0	0	0	0	0	0	0	-1.38
0	0	0	0	0	0	0	-1.38
0	0	0	0	0	0	0	-1.38
0	0	0	0	0	0	0	-1.38
0	0	0	0	0	0	0	-1.38
0	0	0	0	0	0	0	-1.38
0	0	0	0	0	0	0	-1.38
0	0	0	0	0	0	0	-1.38
0	0	0	0	0	0	0	-1.38
0	0	0	0	0	0	0	-1.38
0	0	0	0	0	0	0	-1.38
0	0	0	0	0	0	0	-1.38
0	0	0	0	0	0	0	-1.38
0	0	0	0	0	0	0	-1.38
0	0	0	0	0	0	0	-1.38
0	0	0	0	0	0	0	-1.38
0	0	0	0	0	0	0	-1.38
0	0	0	0	0	0	0	-1.38
0	0	0	0	0	0	0	-1.38
0	0	0	0	0	0	0	-1.38
0	0	0	0	0	0	0	-1.38
0	0	0	0	0	0	0	-1.38
0	0	0	0	0	0	0	-1.38
0	0	0	0	0	0	0	-1.38
0	0	0	0	0	0	0	-1.38
0	0	0	0	0	0	0	-1.38
0	0	0	0	0	0	0	-1.38
0	0	0	0	0	0	0	-1.38
0	0	0	0	0	0	0	-1.38
0	0	0	0	0	0	0	-1.38
0	0	0	0	0	0	0	-1.38
0	0	0	0	0	0	0	-1.38
0	0	0	0	0	0	0	-1.38
0	0	0	0	0	0	0	-1.38
0	0	0	0	0	0	0	-1.38
0	0	0	0	0	0	0	-1.38
0	0	0	0	0	0	0	-1.38
0	0	0	0	0	0	0	-1.38
0	0	0	0	0	0	0	-1.38
0	0	0	0	0	0	0	-1.38
0	0	0	0	0	0	0	-1.38
0	0	0	0	0	0	0	-1.38
0	0	0	0	0	0	0	-1.38
0	0	0	0	0	0	0	-1.38
0	0	0	0	0	0	0	-1.38
0	0	0	0	0	0	0	-1.38
0	0	0	0	0	0	0	-1.38
0	0	0	0	0	0	0	-1.38
0	0	0	0	0	0	0	-1.38
0	0	0	0	0	0	0	-1.38
0	0	0	0	0	0	0	-1.38
0	0	0	0	0	0	0	-1.38
0	0	0	0	0	0	0	-1.38
0	0	0	0	0	0	0	-1.38
0	0	0	0	0	0	0	-1.38
0	0	0	0	0	0	0	-1.38
0	0	0	0	0	0	0	-1.38
0	0	0	0	0	0	0	-1.38
0	0	0	0	0	0	0	-1.38
0	0	0	0	0	0	0	-1.38
0	0	0	0	0	0	0	-1.38
0	0	0	0	0	0	0	-1.38
0	0	0	0	0	0	0	-1.38
0	0	0	0	0	0	0	-1.38
0	0	0	0	0	0	0	-1.38
0	0	0	0	0	0	0	-1.38
0	0	0	0	0	0	0	-1.38
0	0	0	0	0	0	0	-1.38
0	0	0	0	0	0	0	-1.38
0	0	0	0	0	0	0	-1.38
0	0	0	0	0	0	0	-1.38
0	0	0	0	0	0	0	-1.38
0	0	0	0	0	0	0	-1.38
0	0	0	0	0	0	0	-1.38
0	0	0	0	0	0	0	-1.38
0	0	0	0	0	0	0	-1.38
0	0	0	0	0	0	0	-1.38
0	0	0	0	0	0	0	-1.38
0	0	0	0	0	0	0	-1.38
0	0	0	0	0	0	0	-1.38
0	0	0	0	0	0	0	-1.38
0	0	0	0	0	0	0	-1.38
0	0	0	0	0	0	0	-1.38
0	0	0	0	0	0	0	-1.38
0	0	0	0	0	0	0	-1.38
0	0	0	0	0	0	0	-1.38
0	0	0	0	0	0	0	-1.38
0	0	0	0	0	0	0	-1.38
0	0	0	0	0	0	0	-1.38
0	0	0	0	0	0	0	-1.38
0	0	0	0	0	0	0	-1.38
0	0	0	0	0	0	0	-1.38
0	0	0	0	0	0	0	-1.38
0	0	0	0	0	0	0	-1.38
0	0	0	0	0	0	0	-1.38
0	0	0	0	0	0	0	-1.38
0	0	0	0	0	0	0	-1.38
0	0	0	0	0	0	0	-1.38
0	0	0	0	0	0	0	-1.38
0	0	0	0	0	0	0	-1.38
0	0	0	0	0	0	0	-1.38
0	0	0	0	0	0	0	-1.38
0	0	0	0	0	0	0	-1.38
0	0	0	0	0	0	0	-1.38
0	0	0	0	0	0	0	-1.38
0	0	0	0	0	0	0	-1.38
0	0	0	0	0	0	0	-1.38
0	0	0	0	0	0	0	-1.38
0	0	0	0	0	0	0	-1.38
0	0	0	0	0	0	0	-1.38
0	0	0	0	0	0	0	-1.38
0	0	0	0	0	0	0	-1.38
0	0	0	0	0	0	0	-1.38
0	0	0	0	0	0	0	-1.38
0	0	0	0	0	0	0	-1.38
0	0	0	0	0	0	0	-1.38
0	0	0	0	0	0	0	-1.38
0	0	0	0	0	0	0	-1.38
0	0	0	0	0	0	0	-1.38
0	0	0	0	0	0	0	-1.38
0	0	0	0	0	0	0	-1.38
0	0	0	0	0	0	0	-1.38
0	0	0	0	0	0	0	-1.38
0	0	0	0	0	0	0	-1.38
0	0	0	0	0	0	0	-1.38
0	0	0	0	0	0	0	-1.38
0	0	0	0	0	0	0	-1.38
0	0	0	0	0	0	0	-1.38
0	0	0	0	0	0	0	-1.38
0	0	0	0	0	0	0	-1.38
0	0	0	0	0	0	0	-1.38
0	0	0	0	0	0	0	-1.38
0	0	0	0	0	0	0	-1.38
0	0	0	0	0	0	0	-1.38
0	0	0	0	0	0	0	-1.38
0	0	0	0	0	0	0	-1.38
0	0	0	0	0	0	0	-1.38
0	0	0	0	0	0	0	-1.38
0	0	0	0	0	0	0	-1.38
0	0	0	0	0	0	0	-1.38
0	0	0	0	0	0	0	-1.38
0	0	0	0	0	0	0	-1.38
0	0	0	0	0	0	0	-1.38
0	0	0	0	0	0	0	-1.38
0	0	0	0	0	0	0	-1.38
0	0	0	0	0	0	0	-1.38
0	0	0	0	0	0	0	-1.38
0	0	0	0	0	0	0	-1.38
0	0	0	0	0	0	0	-1.38
0	0	0	0	0	0	0	-1.38
0	0	0	0	0	0	0	-1.38
0	0	0	0	0	0	0	-1.38
0	0	0	0	0	0	0	-1.38
0	0	0	0	0	0	0	-1.38
0	0	0	0	0	0	0	-1.38
0	0	0	0	0	0	0	-1.38
0	0	0	0	0	0	0	-1.38
0	0	0	0	0	0	0	-1.38
0	0	0	0	0	0	0	-1.38
0	0	0	0	0	0	0	-1.38
0	0	0	0	0	0	0	-1.38
0	0	0	0	0	0	0	-1.38
0	0	0	0	0	0	0	-1.38
0	0	0	0	0	0	0	-1.38
0	0	0	0	0	0	0	-1.38
0	0	0	0	0	0	0	-1.38
0	0	0	0	0	0	0	-1.38
0	0	0	0	0	0	0	-1.38
0	0	0	0	0	0	0	-1.38
0	0	0	0	0	0	0	-1.38
0	0	0	0	0	0	0	-1.38
0	0	0	0	0	0	0	-1.38
0	0	0	0	0	0	0	-1.38
0	0	0	0	0	0	0	-1.38
0	0	0	0	0	0	0	-1.38
0	0	0	0	0	0	0	-1.38
0	0	0	0	0	0	0	-1.38
0	0	0	0	0	0	0	-1.38
0	0	0	0	0	0	0	-1.38
0	0	0	0	0	0	0	-1.38
0	0	0	0	0	0	0	-1.38
0	0	0	0	0	0	0	-1.38
0	0	0	0	0	0	0	-1.38
0	0	0	0	0	0	0	-1.38
0	0	0	0	0	0	0	-1.38
0	0	0	0	0	0	0	-1.38
0	0	0	0	0	0	0	-1.38
0	0	0	0	0	0	0	-1.38
0	0	0	0	0	0	0	-1.38
0	0	0	0	0	0	0	-1.38
0	0	0	0	0	0	0	-1.38
0	0	0	0	0	0	0	-1.38
0	0	0	0	0	0	0	-1.38
0	0	0	0	0	0	0	-1.38
0	0	0	0	0	0	0	-1.38
0	0	0	0	0	0	0	-1.38
0	0	0	0	0	0	0	-1.38
0	0	0	0	0	0	0	-1.38
0	0	0	0	0	0	0	-1.38
0	0	0	0	0	0	0	-1.38
0	0	0	0	0	0	0	-1.38
0	0	0	0	0	0	0	-1.38
0	0	0	0	0	0	0	-1.38
0	0	0	0	0	0	0	-1.38
0	0	0	0	0	0	0	-1.38
0	0	0	0	0	0	0	-1.38
0	0	0	0	0	0	0	-1.38
0	0	0	0	0	0	0	-1.38
0	0	0	0	0	0	0	-1.38
0	0	0	0	0	0	0	-1.38
0	0	0	0	0	0	0	-1.38
0	0	0	0	0	0	0	-1.38
0	0	0	0	0	0	0	-1.38
0	0	0	0	0	0	0	-1.38
0	0	0	0	0	0	0	-1.38
0	0	0	0	0	0	0	-1.38
0	0	0	0	0	0	0	-1.38
0	0	0	0	0	0	0	-1.38
0	0	0	0	0	0	0	-1.38
0	0	0	0	0	0	0	-1.38
0	0	0	0	0	0	0	-1.38
0	0	0	0	0	0	0	-1.38
[truncated: 8,003 more rows]
