# Supplementary material for: Estimating QALYs in adults with cerebral palsy: mapping the San Martin scale to the EQ-5D-5L for economic evaluation
Source: Eur J Health Econ. 2025 Sep 24;27(3):527–40. doi: 10.1007/s10198-025-01831-1 (PMC13190523; doi:10.1007/s10198-025-01831-1)
Supplement: Supplementary file 3 — Supplementary file3 (XLSX 16 KB) [file 10198_2025_1831_MOESM3_ESM.xlsx]

## Sheet: Sheet1
ID	SEX	AGE	CITY	CPT	RLD	TIME	INST	TOTAL.EQ	EVA	EQ.INDEX	STMartin.SD	STMartin.EW	STMartin.PW	STMartin.MW	STMartin.RI	STMartin.PD	STMartin.IR	STMartin.SI	STMartin.SUM	STMartin.INDEX	STMartin.INDEX.scaled
14	1	20	0	1	3	14	0.7	23	55	-0.202	7	8	7	7	6	6	8	8	57	82	0.375
62	1	35	1	1	3	33	0.942857	21	55	-0.04	10	9	6	7	9	4	4	7	56	82	0.375
63	0	72	0	1	3	27	0.375	20	55	0.046	13	9	8	5	6	8	5	7	61	85	0.412
44	0	18	0	1	3	6	0.333333	21	58	0.085	11	11	10	11	11	9	10	6	79	99	0.588
64	0	25	0	4	3	6	0.24	19	70	0.087	7	8	7	10	12	6	6	4	60	85	0.412
26	1	52	0	1	3	29	0.557692	19	60	0.087	10	10	8	7	10	9	5	8	67	90	0.475
49	1	49	0	1	3	40	0.816327	19	58	0.087	11	14	8	9	13	10	10	4	79	99	0.588
61	1	29	0	1	3	26	0.896552	19	60	0.087	9	12	11	9	10	9	10	9	79	99	0.588
9	0	60	1	4	1	19	0.316667	19	55	0.155	14	8	7	11	10	8	7	7	72	94	0.525
4	1	47	1	4	2	9	0.191489	18	55	0.163	12	11	10	8	8	8	7	8	72	94	0.525
43	0	18	0	1	3	9	0.5	19	50	0.186	10	11	9	11	11	10	10	9	81	101	0.613
27	1	18	0	1	3	5	0.277778	19	55	0.186	12	11	12	11	13	10	8	7	84	103	0.637
32	0	76	0	1	3	24	0.315789	19	50	0.189	12	11	9	7	11	9	7	6	72	94	0.525
41	1	18	1	1	3	11	0.611111	18	55	0.204	12	10	10	8	11	12	7	10	80	100	0.6
58	0	24	1	1	3	21	0.875	18	55	0.212	12	10	11	13	8	7	8	6	75	96	0.55
28	0	29	0	1	3	18	0.62069	18	55	0.231	10	7	12	9	8	9	6	14	75	96	0.55
34	0	26	0	1	3	22	0.846154	18	52	0.231	13	10	9	11	11	9	9	7	79	99	0.588
66	0	49	0	1	3	40	0.816327	18	60	0.231	8	10	11	9	12	8	9	8	75	96	0.55
67	1	23	0	1	3	17	0.73913	18	70	0.231	10	6	8	6	9	6	4	7	56	82	0.375
72	0	44	1	1	2	19	0.431818	18	55	0.233	12	11	9	10	11	9	8	10	80	100	0.6
37	1	18	1	1	3	3	0.166667	18	55	0.233	11	9	8	8	12	10	8	10	76	97	0.562
38	1	18	0	1	3	6	0.333333	18	58	0.233	12	13	11	11	11	10	10	9	87	105	0.662
6	1	54	1	2	1	19	0.351852	18	65	0.236	12	10	12	11	13	10	11	8	87	105	0.662
18	0	66	1	1	1	19	0.287879	18	55	0.236	9	7	12	13	13	11	10	8	83	102	0.625
54	1	21	0	1	3	5	0.238095	18	55	0.236	14	10	9	11	8	11	7	10	80	100	0.6
45	1	20	0	4	3	17	0.85	17	50	0.251	15	10	9	10	8	9	8	10	79	99	0.588
65	1	28	0	1	3	24	0.857143	17	65	0.254	9	13	14	11	13	9	10	4	83	102	0.625
68	1	31	1	1	3	9	0.290323	17	62	0.254	12	9	10	10	11	7	7	3	69	91	0.488
69	1	23	1	1	3	20	0.869565	17	55	0.254	11	9	11	11	10	9	7	12	80	100	0.6
30	1	54	0	1	2	45	0.833333	16	55	0.267	13	10	9	8	13	11	8	10	82	101	0.613
57	1	25	0	4	3	22	0.88	16	60	0.267	14	11	10	9	10	9	8	9	80	100	0.6
7	1	57	0	4	3	19	0.333333	17	55	0.27	11	9	14	10	13	7	9	11	84	103	0.637
55	1	25	0	1	3	22	0.88	17	58	0.29	14	13	8	12	11	10	7	8	83	102	0.625
33	1	56	0	1	3	21	0.375	17	50	0.309	14	10	10	14	12	7	8	8	83	102	0.625
2	1	32	1	1	3	8	0.25	17	68	0.314	14	10	11	11	10	8	7	12	83	102	0.625
5	1	45	1	3	2	13	0.288889	17	75	0.314	14	11	12	12	11	12	11	11	94	110	0.725
19	1	49	1	1	3	19	0.387755	17	60	0.314	13	9	10	11	10	9	10	13	85	104	0.65
11	0	38	1	1	2	19	0.5	17	58	0.314	14	10	11	10	8	12	10	9	84	103	0.637
15	0	35	1	1	3	19	0.542857	17	58	0.314	13	10	11	10	12	11	10	8	85	104	0.65
21	0	38	1	1	3	19	0.5	17	60	0.314	14	9	10	11	11	11	10	11	87	105	0.662
35	0	18	0	1	3	6	0.333333	17	58	0.314	12	11	10	9	10	9	8	10	79	99	0.588
39	0	18	0	1	3	10	0.555556	17	50	0.314	14	12	9	10	11	12	10	9	87	105	0.662
40	1	20	0	1	3	10	0.5	17	60	0.314	14	9	12	12	13	10	10	8	88	106	0.675
42	0	18	0	4	3	7	0.388889	17	60	0.314	12	14	13	12	13	13	14	7	98	113	0.762
46	0	18	1	4	3	6	0.333333	17	65	0.314	9	11	9	9	9	10	8	4	69	91	0.488
70	1	49	1	1	2	19	0.387755	17	60	0.314	15	13	15	11	14	12	8	10	98	113	0.762
50	1	50	1	4	1	17	0.34	16	55	0.332	15	12	8	11	13	15	8	8	90	107	0.688
52	1	40	1	1	2	35	0.875	16	55	0.332	17	14	11	10	11	10	10	8	91	108	0.7
1	0	37	0	1	3	15	0.405405	16	58	0.332	12	8	12	11	13	11	8	12	87	105	0.662
56	0	47	1	1	3	38	0.808511	15	60	0.379	15	10	12	7	10	15	14	8	91	108	0.7
31	0	58	0	1	1	37	0.637931	14	65	0.384	14	8	12	9	12	8	10	10	83	102	0.625
36	1	39	0	1	3	35	0.897436	15	60	0.418	11	12	12	9	14	14	10	10	92	109	0.713
12	1	41	1	1	2	19	0.463415	15	55	0.434	17	14	11	12	14	13	14	15	110	122	0.875
25	1	56	1	4	2	19	0.339286	15	58	0.434	16	14	12	13	13	14	13	15	110	122	0.875
13	0	36	1	1	2	9	0.25	15	60	0.434	14	12	15	14	15	15	15	14	114	125	0.912
71	1	23	1	4	3	6	0.26087	15	55	0.434	16	13	13	11	12	15	13	13	106	119	0.838
29	0	59	0	1	2	18	0.305085	13	58	0.45	16	13	12	14	11	11	8	10	95	111	0.738
20	1	72	1	2	1	19	0.263889	14	58	0.617	13	11	13	13	13	12	14	11	100	115	0.787
60	1	39	0	1	3	19	0.487179	13	77	0.635	16	14	13	10	12	9	10	12	96	112	0.75
59	0	32	0	1	3	30	0.9375	13	75	0.635	14	15	13	14	14	15	13	15	113	125	0.912
17	1	52	1	1	1	15	0.288462	11	50	0.688	15	14	14	13	14	14	13	14	111	124	0.9
16	0	34	1	2	2	8	0.235294	13	55	0.695	14	10	11	11	10	12	13	13	94	110	0.725
24	1	51	1	2	2	15	0.294118	11	60	0.713	16	14	15	14	12	14	11	14	110	122	0.875
3	0	62	1	1	1	19	0.306452	11	60	0.713	16	12	13	11	14	12	12	11	101	116	0.8
47	1	40	1	4	3	18	0.45	11	80	0.799	13	12	13	14	13	9	10	6	90	107	0.688
22	1	47	0	4	3	42	0.893617	9	75	0.817	13	14	12	14	14	16	11	6	100	115	0.787
48	1	47	1	3	2	43	0.914894	9	80	0.817	14	15	10	12	13	15	12	8	99	114	0.775
51	1	47	0	4	3	42	0.893617	9	75	0.817	13	14	12	14	15	16	11	6	101	116	0.8
53	1	50	0	1	2	45	0.9	9	60	0.817	14	15	14	13	15	15	13	10	109	122	0.875
8	1	55	1	1	2	7	0.127273	9	70	0.847	15	13	12	13	13	13	10	11	100	115	0.787
23	1	56	1	4	1	19	0.339286	9	80	0.847	14	11	12	11	14	9	10	10	91	108	0.7
10	0	50	1	3	1	19	0.38	9	80	0.847	16	14	12	13	13	11	12	13	104	118	0.825
